# Supplementary material for: 3-Ethyl-5-(4-meth­oxy­phen­oxy)-2-(pyridin-4-yl)-3H-imidazo[4,5-b]pyridine
Source: Acta Crystallogr Sect E Struct Rep Online. 2011 Jun 22;67(Pt 7):o1764. doi: 10.1107/S1600536811023543 (PMC3152004; doi:10.1107/S1600536811023543)
Supplement: Supplementary file 1 [file e-67-o1764-sup1.cif]

##############################################################################
#                                                                            #
# This CIF contains the data in a paper accepted for publication in          #
# Acta Crystallographica Section E. It conforms to the requirements of       #
# Notes for Authors for Acta Crystallographica Section E, and has been       #
# peer reviewed under the auspices of the IUCr Commission on Journals.       #
#                                                                            #
# Full details of the Crystallographic Information File format               #
# are given in the paper "The Crystallographic Information File (CIF):       #
# a New Standard Archive File for Crystallography" by S. R. Hall, F. H.      #
# Allen and I. D. Brown [Acta Cryst. (1991), A47, 655-685].                  #
#                                                                            #
# The current version of the core CIF dictionary is obtainable from          #
# ftp://ftp.iucr.org/pub/cif_core.dic.                                       #
#                                                                            #
# Software is freely available for graphical display of the structure(s)     #
# in this CIF. For information consult the CIF software page                 #
# http://www.iucr.org/resources/cif/software.                                #
#                                                                            #
# This file may be used for bona fide research purposes within the           #
# scientific community so long as proper attribution is given to the journal # 
# article from which it was obtained.                                        #
#                                                                            #
##############################################################################
data_global
_audit_creation_method     SHELXL-97
_journal_date_recd_electronic     2011-04-27
_journal_date_accepted     2011-06-16
_journal_name_full     'Acta Crystallographica, Section E'
_journal_year     2011
_journal_volume     67
_journal_issue      7
_journal_page_first     o1764
_journal_page_last     o1764
_journal_paper_category     QO
_journal_coeditor_code     LX2189
_publ_contact_author_name     'A. SubbiahPandi'
_publ_contact_author_address
;
  Department of Physics
  Presidency College
  Chennai- 600 005
  India
;
_publ_contact_author_email     'a_sp59@yahoo.in'
_publ_contact_author_fax     '044 091 2854 4894'
_publ_contact_author_phone     '044 091 24471061'
_publ_section_title
;\
3-Ethyl-5-(4-methoxyphenoxy)-2-(pyridin-4-yl)-3<i>H</i>-imidazo[4,5-<i>b</i>]\
pyridine
;
loop_
    _publ_author_name
    _publ_author_address
    'S. Ranjith'
;    Department of Physics
     Presidency College (Autonomous)
     Chennai 600 005
     India
;
    'A. SubbiahPandi'
;    Department of Physics
     Presidency College (Autonomous)
     Chennai 600 005
     India
;
    'A. D. Suresh'
;    School of Chemistry
     Madurai Kamaraj University
     Madurai 625 021
     India
;
    'K. Pitchumani'
;    School of Chemistry
     Madurai Kamaraj University
     Madurai 625 021
     India
;
data_I
_audit_creation_method     SHELXL-97
_chemical_name_systematic
;
3-Ethyl-5-(4-methoxyphenoxy)-2-(pyridin-4-yl)-3<i>H</i>-
imidazo[4,5-<i>b</i>]pyridine
;
_chemical_name_common     ?
_chemical_formula_moiety     'C20 H18 N4 O2'
_chemical_formula_sum     'C20 H18 N4 O2'
_chemical_formula_iupac     'C20 H18 N4 O2'
_chemical_formula_weight     346.38
_chemical_melting_point     ?
_symmetry_cell_setting     monoclinic
_symmetry_space_group_name_H-M     'P 21/c'
_symmetry_space_group_name_Hall     '-P 2ybc'
loop_
    _symmetry_equiv_pos_as_xyz
    'x, y, z'
    '-x, y+1/2, -z+1/2'
    '-x, -y, -z'
    'x, -y-1/2, z-1/2'
_cell_length_a     13.6591(4)
_cell_length_b     13.7104(4)
_cell_length_c     9.3177(2)
_cell_angle_alpha     90.00
_cell_angle_beta     98.9400(10)
_cell_angle_gamma     90.00
_cell_volume     1723.74(8)
_cell_formula_units_Z     4
_cell_measurement_reflns_used     5887
_cell_measurement_theta_min     1.5
_cell_measurement_theta_max     32.0
_cell_measurement_temperature     293(2)
_exptl_crystal_description     'Block'
_exptl_crystal_colour     'white crystalline'
_exptl_crystal_size_max     0.25
_exptl_crystal_size_mid     0.22
_exptl_crystal_size_min     0.19
_exptl_crystal_density_diffrn     1.335
_exptl_crystal_density_meas     ?
_exptl_crystal_density_method     'not measured'
_exptl_crystal_F_000     728
_exptl_absorpt_coefficient_mu     0.089
_exptl_absorpt_correction_type     multi-scan
_exptl_absorpt_process_details     '(SADABS; Sheldrick, 1996)'
_exptl_absorpt_correction_T_min     0.981
_exptl_absorpt_correction_T_max     0.985
_exptl_special_details
;
;
_diffrn_ambient_temperature     293(2)
_diffrn_radiation_type     MoK\a
_diffrn_radiation_wavelength     0.71073
_diffrn_radiation_source     'fine-focus sealed tube'
_diffrn_radiation_monochromator     graphite
_diffrn_measurement_device_type     'Bruker APEXII CCD area-detector'
_diffrn_measurement_method     '\w and \f'
_diffrn_detector_area_resol_mean     10.0
_diffrn_reflns_number     24827
_diffrn_reflns_av_R_equivalents     0.0274
_diffrn_reflns_av_sigmaI/netI     0.0287
_diffrn_reflns_theta_min     1.51
_diffrn_reflns_theta_max     32.05
_diffrn_reflns_theta_full     25.00
_diffrn_measured_fraction_theta_max     0.980
_diffrn_measured_fraction_theta_full     1.000
_diffrn_reflns_limit_h_min     -20
_diffrn_reflns_limit_h_max     20
_diffrn_reflns_limit_k_min     -20
_diffrn_reflns_limit_k_max     20
_diffrn_reflns_limit_l_min     -13
_diffrn_reflns_limit_l_max     12
_diffrn_standards_number     0
_diffrn_standards_interval_count     ?
_diffrn_standards_interval_time     ?
_diffrn_standards_decay_%     ?
_refine_special_details
;
Refinement of <i>F</i>^2^ against ALL reflections. The weighted <i>R</i>-factor
<i>wR</i> and goodness of fit <i>S</i> are based on <i>F</i>^2^, conventional
<i>R</i>-factors <i>R</i> are based on <i>F</i>, with <i>F</i> set to zero for
negative <i>F</i>^2^. The threshold expression of <i>F</i>^2^ >
\s(<i>F</i>^2^) is used only for calculating <i>R</i>-factors(gt) <i>etc</i>.
and is not relevant to the choice of reflections for refinement.
<i>R</i>-factors based on <i>F</i>^2^ are statistically about twice as large
as those based on <i>F</i>, and <i>R</i>- factors based on ALL data will be
even larger.
;
_reflns_number_total     5887
_reflns_number_gt     3938
_reflns_threshold_expression     I>2\s(I)
_refine_ls_structure_factor_coef     Fsqd
_refine_ls_matrix_type     full
_refine_ls_R_factor_all     0.0771
_refine_ls_R_factor_gt     0.0464
_refine_ls_wR_factor_gt     0.1196
_refine_ls_wR_factor_ref     0.1399
_refine_ls_goodness_of_fit_ref     1.000
_refine_ls_restrained_S_all     1.000
_refine_ls_number_reflns     5887
_refine_ls_number_parameters     237
_refine_ls_number_restraints     0
_refine_ls_hydrogen_treatment     constr
_refine_ls_weighting_scheme     calc
_refine_ls_weighting_details
         'calc w=1/[\s^2^(Fo^2^)+(0.0680P)^2^+0.2334P] where P=(Fo^2^+2Fc^2^)/3'
_atom_sites_solution_hydrogens     difmap
_atom_sites_solution_primary     direct
_atom_sites_solution_secondary     difmap
_refine_ls_shift/su_max     0.000
_refine_ls_shift/su_mean     0.000
_refine_diff_density_max     0.303
_refine_diff_density_min     -0.197
_refine_ls_extinction_method     none
_refine_ls_extinction_coef     ?
loop_
    _atom_type_symbol
    _atom_type_description
    _atom_type_scat_dispersion_real
    _atom_type_scat_dispersion_imag
    _atom_type_scat_source
    'C' 'C' 0.0033 0.0016
                         'International Tables Vol C Tables 4.2.6.8 and 6.1.1.4'
    'H' 'H' 0.0000 0.0000
                         'International Tables Vol C Tables 4.2.6.8 and 6.1.1.4'
    'N' 'N' 0.0061 0.0033
                         'International Tables Vol C Tables 4.2.6.8 and 6.1.1.4'
    'O' 'O' 0.0106 0.0060
                         'International Tables Vol C Tables 4.2.6.8 and 6.1.1.4'
_computing_data_collection     '<i>APEX2</i> (Bruker, 2004)'
_computing_cell_refinement     '<i>SAINT</i> (Bruker, 2004)'
_computing_data_reduction     '<i>SAINT</i> (Bruker, 2004)'
_computing_structure_solution     '<i>SHELXS97</i> (Sheldrick, 2008)'
_computing_structure_refinement     '<i>SHELXL97</i> (Sheldrick, 2008)'
_computing_molecular_graphics     '<i>ORTEP3</i> (Farrugia, 1997)'
_computing_publication_material
              '<i>SHELXL97</i> (Sheldrick, 2008) and <i>PLATON</i> (Spek, 2009)'
loop_
    _atom_site_type_symbol
    _atom_site_label
    _atom_site_fract_x
    _atom_site_fract_y
    _atom_site_fract_z
    _atom_site_U_iso_or_equiv
    _atom_site_adp_type
    _atom_site_calc_flag
    _atom_site_refinement_flags
    _atom_site_occupancy
    _atom_site_symmetry_multiplicity
    _atom_site_disorder_assembly
    _atom_site_disorder_group
    C C1 0.34424(9) 0.10472(9) 0.42615(13) 0.0383(3) Uani d . 1 2 . .
    C C2 0.34457(9) 0.18018(9) 0.52777(14) 0.0406(3) Uani d . 1 2 . .
    H H2 0.3850 0.2344 0.5240 0.049 Uiso calc R 1 2 . .
    C C3 0.28465(9) 0.17335(9) 0.63296(13) 0.0389(3) Uani d . 1 2 . .
    H H3 0.2834 0.2222 0.7020 0.047 Uiso calc R 1 2 . .
    C C4 0.22585(8) 0.09028(8) 0.63192(12) 0.0335(2) Uani d . 1 2 . .
    C C5 0.23419(8) 0.02078(8) 0.52553(12) 0.0330(2) Uani d . 1 2 . .
    C C6 0.12671(8) -0.02604(8) 0.66320(12) 0.0332(2) Uani d . 1 2 . .
    C C7 0.16889(10) -0.14643(8) 0.46766(13) 0.0403(3) Uani d . 1 2 . .
    H H7A 0.1356 -0.1952 0.5182 0.048 Uiso calc R 1 2 . .
    H H7B 0.2363 -0.1683 0.4670 0.048 Uiso calc R 1 2 . .
    C C8 0.11655(12) -0.13785(11) 0.31346(15) 0.0547(4) Uani d . 1 2 . .
    H H8A 0.0490 -0.1186 0.3137 0.082 Uiso calc R 1 2 . .
    H H8B 0.1181 -0.1997 0.2655 0.082 Uiso calc R 1 2 . .
    H H8C 0.1493 -0.0897 0.2629 0.082 Uiso calc R 1 2 . .
    C C9 0.05197(8) -0.08407(8) 0.72257(12) 0.0341(2) Uani d . 1 2 . .
    C C10 0.05089(10) -0.08248(9) 0.87147(13) 0.0427(3) Uani d . 1 2 . .
    H H10 0.0986 -0.0476 0.9329 0.051 Uiso calc R 1 2 . .
    C C11 -0.02193(11) -0.13343(10) 0.92665(15) 0.0500(3) Uani d . 1 2 . .
    H H11 -0.0225 -0.1305 1.0262 0.060 Uiso calc R 1 2 . .
    C C12 -0.08936(10) -0.18810(10) 0.70402(15) 0.0459(3) Uani d . 1 2 . .
    H H12 -0.1370 -0.2251 0.6457 0.055 Uiso calc R 1 2 . .
    C C13 -0.02073(9) -0.13820(9) 0.63755(13) 0.0386(3) Uani d . 1 2 . .
    H H13 -0.0233 -0.1409 0.5373 0.046 Uiso calc R 1 2 . .
    C C14 0.40351(9) 0.04175(9) 0.22118(14) 0.0425(3) Uani d . 1 2 . .
    C C15 0.33767(10) 0.04307(10) 0.09494(15) 0.0488(3) Uani d . 1 2 . .
    H H15 0.2913 0.0930 0.0769 0.059 Uiso calc R 1 2 . .
    C C16 0.34062(10) -0.03057(11) -0.00606(15) 0.0508(3) Uani d . 1 2 . .
    H H16 0.2964 -0.0299 -0.0927 0.061 Uiso calc R 1 2 . .
    C C17 0.40900(10) -0.10480(10) 0.02181(15) 0.0479(3) Uani d . 1 2 . .
    C C18 0.47462(11) -0.10467(11) 0.14910(16) 0.0546(4) Uani d . 1 2 . .
    H H18 0.5211 -0.1544 0.1679 0.066 Uiso calc R 1 2 . .
    C C19 0.47204(10) -0.03162(11) 0.24862(16) 0.0512(3) Uani d . 1 2 . .
    H H19 0.5167 -0.0318 0.3348 0.061 Uiso calc R 1 2 . .
    C C20 0.35584(16) -0.18189(16) -0.2055(2) 0.0799(5) Uani d . 1 2 . .
    H H20A 0.2878 -0.1767 -0.1920 0.120 Uiso calc R 1 2 . .
    H H20B 0.3653 -0.2416 -0.2555 0.120 Uiso calc R 1 2 . .
    H H20C 0.3727 -0.1276 -0.2621 0.120 Uiso calc R 1 2 . .
    N N1 0.29165(7) 0.02406(7) 0.42238(11) 0.0374(2) Uani d . 1 2 . .
    N N2 0.17080(7) -0.05379(7) 0.54614(10) 0.0340(2) Uani d . 1 2 . .
    N N3 0.15774(7) 0.05932(7) 0.71772(10) 0.0357(2) Uani d . 1 2 . .
    N N4 -0.09155(9) -0.18655(9) 0.84645(13) 0.0512(3) Uani d . 1 2 . .
    O O1 0.40353(7) 0.11775(7) 0.32231(11) 0.0511(2) Uani d . 1 2 . .
    O O2 0.41700(9) -0.18162(9) -0.06945(12) 0.0716(3) Uani d . 1 2 . .
loop_
    _atom_site_aniso_label
    _atom_site_aniso_U_11
    _atom_site_aniso_U_22
    _atom_site_aniso_U_33
    _atom_site_aniso_U_12
    _atom_site_aniso_U_13
    _atom_site_aniso_U_23
    C1 0.0354(6) 0.0366(6) 0.0433(6) -0.0005(4) 0.0079(5) 0.0034(5)
    C2 0.0382(6) 0.0315(6) 0.0517(7) -0.0044(5) 0.0052(5) -0.0009(5)
    C3 0.0407(6) 0.0313(5) 0.0433(6) -0.0008(5) 0.0022(5) -0.0056(5)
    C4 0.0353(5) 0.0304(5) 0.0338(5) 0.0009(4) 0.0027(4) -0.0008(4)
    C5 0.0350(5) 0.0299(5) 0.0338(5) 0.0000(4) 0.0042(4) 0.0004(4)
    C6 0.0364(5) 0.0316(5) 0.0318(5) 0.0020(4) 0.0057(4) 0.0008(4)
    C7 0.0471(7) 0.0287(5) 0.0468(7) -0.0017(5) 0.0128(5) -0.0070(5)
    C8 0.0681(9) 0.0502(8) 0.0454(7) -0.0077(7) 0.0075(7) -0.0135(6)
    C9 0.0375(6) 0.0297(5) 0.0360(5) 0.0038(4) 0.0084(4) 0.0031(4)
    C10 0.0508(7) 0.0416(6) 0.0365(6) -0.0059(5) 0.0091(5) -0.0021(5)
    C11 0.0647(9) 0.0483(7) 0.0403(7) -0.0071(6) 0.0187(6) 0.0014(6)
    C12 0.0408(7) 0.0469(7) 0.0496(7) -0.0049(5) 0.0064(5) 0.0004(6)
    C13 0.0394(6) 0.0402(6) 0.0357(6) 0.0012(5) 0.0044(5) 0.0025(5)
    C14 0.0419(6) 0.0421(6) 0.0470(7) -0.0027(5) 0.0181(5) 0.0038(5)
    C15 0.0454(7) 0.0443(7) 0.0571(8) 0.0077(6) 0.0097(6) 0.0095(6)
    C16 0.0489(7) 0.0559(8) 0.0462(7) 0.0039(6) 0.0025(6) 0.0070(6)
    C17 0.0490(7) 0.0491(7) 0.0473(7) 0.0052(6) 0.0129(6) 0.0019(6)
    C18 0.0499(8) 0.0579(9) 0.0554(8) 0.0177(7) 0.0060(6) 0.0030(7)
    C19 0.0466(7) 0.0594(9) 0.0468(7) 0.0080(6) 0.0045(6) 0.0042(6)
    C20 0.0881(13) 0.0854(13) 0.0627(11) 0.0002(11) 0.0005(9) -0.0198(10)
    N1 0.0399(5) 0.0342(5) 0.0396(5) -0.0011(4) 0.0109(4) -0.0010(4)
    N2 0.0402(5) 0.0285(4) 0.0342(5) -0.0025(4) 0.0085(4) -0.0030(4)
    N3 0.0396(5) 0.0329(5) 0.0346(5) 0.0001(4) 0.0060(4) -0.0017(4)
    N4 0.0538(7) 0.0511(7) 0.0517(7) -0.0089(5) 0.0174(5) 0.0016(5)
    O1 0.0557(6) 0.0447(5) 0.0585(6) -0.0112(4) 0.0262(5) -0.0036(4)
    O2 0.0796(8) 0.0689(7) 0.0634(7) 0.0212(6) 0.0021(6) -0.0142(6)
_geom_special_details
;
All e.s.d.'s (except the e.s.d. in the dihedral angle between two l.s. planes)
are estimated using the full covariance matrix. The cell e.s.d.'s are taken
into account individually in the estimation of e.s.d.'s in distances, angles
and torsion angles; correlations between e.s.d.'s in cell parameters are only
used when they are defined by crystal symmetry. An approximate (isotropic)
treatment of cell e.s.d.'s is used for estimating e.s.d.'s involving l.s.
planes.
;
loop_
    _geom_bond_atom_site_label_1
    _geom_bond_atom_site_label_2
    _geom_bond_site_symmetry_2
    _geom_bond_distance
    _geom_bond_publ_flag
    C1 N1 . 1.3161(15) ?
    C1 O1 . 1.3667(14) ?
    C1 C2 . 1.4020(17) ?
    C2 C3 . 1.3744(17) ?
    C2 H2 . 0.9300 ?
    C3 C4 . 1.3928(16) ?
    C3 H3 . 0.9300 ?
    C4 N3 . 1.3842(14) ?
    C4 C5 . 1.3924(15) ?
    C5 N1 . 1.3328(14) ?
    C5 N2 . 1.3724(14) ?
    C6 N3 . 1.3192(14) ?
    C6 N2 . 1.3788(13) ?
    C6 C9 . 1.4686(15) ?
    C7 N2 . 1.4638(14) ?
    C7 C8 . 1.5066(19) ?
    C7 H7A . 0.9700 ?
    C7 H7B . 0.9700 ?
    C8 H8A . 0.9600 ?
    C8 H8B . 0.9600 ?
    C8 H8C . 0.9600 ?
    C9 C13 . 1.3857(17) ?
    C9 C10 . 1.3899(16) ?
    C10 C11 . 1.3786(18) ?
    C10 H10 . 0.9300 ?
    C11 N4 . 1.3312(18) ?
    C11 H11 . 0.9300 ?
    C12 N4 . 1.3322(17) ?
    C12 C13 . 1.3823(17) ?
    C12 H12 . 0.9300 ?
    C13 H13 . 0.9300 ?
    C14 C15 . 1.365(2) ?
    C14 C19 . 1.3708(19) ?
    C14 O1 . 1.4048(16) ?
    C15 C16 . 1.385(2) ?
    C15 H15 . 0.9300 ?
    C16 C17 . 1.3784(19) ?
    C16 H16 . 0.9300 ?
    C17 O2 . 1.3687(17) ?
    C17 C18 . 1.371(2) ?
    C18 C19 . 1.369(2) ?
    C18 H18 . 0.9300 ?
    C19 H19 . 0.9300 ?
    C20 O2 . 1.406(2) ?
    C20 H20A . 0.9600 ?
    C20 H20B . 0.9600 ?
    C20 H20C . 0.9600 ?
loop_
    _geom_angle_atom_site_label_1
    _geom_angle_atom_site_label_2
    _geom_angle_atom_site_label_3
    _geom_angle_site_symmetry_1
    _geom_angle_site_symmetry_3
    _geom_angle
    _geom_angle_publ_flag
    N1 C1 O1 . . 118.16(10) ?
    N1 C1 C2 . . 125.63(11) ?
    O1 C1 C2 . . 116.21(10) ?
    C3 C2 C1 . . 119.44(11) ?
    C3 C2 H2 . . 120.3 ?
    C1 C2 H2 . . 120.3 ?
    C2 C3 C4 . . 117.22(11) ?
    C2 C3 H3 . . 121.4 ?
    C4 C3 H3 . . 121.4 ?
    N3 C4 C5 . . 109.76(10) ?
    N3 C4 C3 . . 133.26(10) ?
    C5 C4 C3 . . 116.98(10) ?
    N1 C5 N2 . . 125.53(10) ?
    N1 C5 C4 . . 127.79(10) ?
    N2 C5 C4 . . 106.68(9) ?
    N3 C6 N2 . . 113.32(9) ?
    N3 C6 C9 . . 122.41(10) ?
    N2 C6 C9 . . 124.27(10) ?
    N2 C7 C8 . . 112.19(10) ?
    N2 C7 H7A . . 109.2 ?
    C8 C7 H7A . . 109.2 ?
    N2 C7 H7B . . 109.2 ?
    C8 C7 H7B . . 109.2 ?
    H7A C7 H7B . . 107.9 ?
    C7 C8 H8A . . 109.5 ?
    C7 C8 H8B . . 109.5 ?
    H8A C8 H8B . . 109.5 ?
    C7 C8 H8C . . 109.5 ?
    H8A C8 H8C . . 109.5 ?
    H8B C8 H8C . . 109.5 ?
    C13 C9 C10 . . 117.46(11) ?
    C13 C9 C6 . . 123.59(10) ?
    C10 C9 C6 . . 118.91(11) ?
    C11 C10 C9 . . 118.99(12) ?
    C11 C10 H10 . . 120.5 ?
    C9 C10 H10 . . 120.5 ?
    N4 C11 C10 . . 124.17(12) ?
    N4 C11 H11 . . 117.9 ?
    C10 C11 H11 . . 117.9 ?
    N4 C12 C13 . . 124.07(13) ?
    N4 C12 H12 . . 118.0 ?
    C13 C12 H12 . . 118.0 ?
    C12 C13 C9 . . 118.98(11) ?
    C12 C13 H13 . . 120.5 ?
    C9 C13 H13 . . 120.5 ?
    C15 C14 C19 . . 120.64(13) ?
    C15 C14 O1 . . 119.97(12) ?
    C19 C14 O1 . . 119.35(13) ?
    C14 C15 C16 . . 119.40(13) ?
    C14 C15 H15 . . 120.3 ?
    C16 C15 H15 . . 120.3 ?
    C17 C16 C15 . . 120.04(13) ?
    C17 C16 H16 . . 120.0 ?
    C15 C16 H16 . . 120.0 ?
    O2 C17 C18 . . 115.72(12) ?
    O2 C17 C16 . . 124.63(13) ?
    C18 C17 C16 . . 119.66(13) ?
    C19 C18 C17 . . 120.31(13) ?
    C19 C18 H18 . . 119.8 ?
    C17 C18 H18 . . 119.8 ?
    C18 C19 C14 . . 119.94(13) ?
    C18 C19 H19 . . 120.0 ?
    C14 C19 H19 . . 120.0 ?
    O2 C20 H20A . . 109.5 ?
    O2 C20 H20B . . 109.5 ?
    H20A C20 H20B . . 109.5 ?
    O2 C20 H20C . . 109.5 ?
    H20A C20 H20C . . 109.5 ?
    H20B C20 H20C . . 109.5 ?
    C1 N1 C5 . . 112.91(10) ?
    C5 N2 C6 . . 105.53(9) ?
    C5 N2 C7 . . 122.62(9) ?
    C6 N2 C7 . . 131.19(9) ?
    C6 N3 C4 . . 104.72(9) ?
    C11 N4 C12 . . 116.31(11) ?
    C1 O1 C14 . . 116.08(9) ?
    C17 O2 C20 . . 117.96(13) ?
loop_
    _geom_torsion_atom_site_label_1
    _geom_torsion_atom_site_label_2
    _geom_torsion_atom_site_label_3
    _geom_torsion_atom_site_label_4
    _geom_torsion_site_symmetry_1
    _geom_torsion_site_symmetry_2
    _geom_torsion_site_symmetry_3
    _geom_torsion_site_symmetry_4
    _geom_torsion
    _geom_torsion_publ_flag
    N1 C1 C2 C3 . . . . -1.3(2) ?
    O1 C1 C2 C3 . . . . 178.21(11) ?
    C1 C2 C3 C4 . . . . -0.17(18) ?
    C2 C3 C4 N3 . . . . -179.45(12) ?
    C2 C3 C4 C5 . . . . 0.96(16) ?
    N3 C4 C5 N1 . . . . 179.77(11) ?
    C3 C4 C5 N1 . . . . -0.54(18) ?
    N3 C4 C5 N2 . . . . -0.12(13) ?
    C3 C4 C5 N2 . . . . 179.56(10) ?
    N3 C6 C9 C13 . . . . 142.45(12) ?
    N2 C6 C9 C13 . . . . -37.09(17) ?
    N3 C6 C9 C10 . . . . -35.08(17) ?
    N2 C6 C9 C10 . . . . 145.39(12) ?
    C13 C9 C10 C11 . . . . -0.54(19) ?
    C6 C9 C10 C11 . . . . 177.14(12) ?
    C9 C10 C11 N4 . . . . 1.3(2) ?
    N4 C12 C13 C9 . . . . 1.1(2) ?
    C10 C9 C13 C12 . . . . -0.60(17) ?
    C6 C9 C13 C12 . . . . -178.16(11) ?
    C19 C14 C15 C16 . . . . -0.1(2) ?
    O1 C14 C15 C16 . . . . 177.83(11) ?
    C14 C15 C16 C17 . . . . 0.6(2) ?
    C15 C16 C17 O2 . . . . 178.89(13) ?
    C15 C16 C17 C18 . . . . -0.7(2) ?
    O2 C17 C18 C19 . . . . -179.25(14) ?
    C16 C17 C18 C19 . . . . 0.4(2) ?
    C17 C18 C19 C14 . . . . 0.1(2) ?
    C15 C14 C19 C18 . . . . -0.2(2) ?
    O1 C14 C19 C18 . . . . -178.17(12) ?
    O1 C1 N1 C5 . . . . -177.83(11) ?
    C2 C1 N1 C5 . . . . 1.63(18) ?
    N2 C5 N1 C1 . . . . 179.15(11) ?
    C4 C5 N1 C1 . . . . -0.73(17) ?
    N1 C5 N2 C6 . . . . -179.62(11) ?
    C4 C5 N2 C6 . . . . 0.28(12) ?
    N1 C5 N2 C7 . . . . 8.72(18) ?
    C4 C5 N2 C7 . . . . -171.38(10) ?
    N3 C6 N2 C5 . . . . -0.36(13) ?
    C9 C6 N2 C5 . . . . 179.21(10) ?
    N3 C6 N2 C7 . . . . 170.30(11) ?
    C9 C6 N2 C7 . . . . -10.13(19) ?
    C8 C7 N2 C5 . . . . -76.72(15) ?
    C8 C7 N2 C6 . . . . 113.98(14) ?
    N2 C6 N3 C4 . . . . 0.28(13) ?
    C9 C6 N3 C4 . . . . -179.30(10) ?
    C5 C4 N3 C6 . . . . -0.09(13) ?
    C3 C4 N3 C6 . . . . -179.70(13) ?
    C10 C11 N4 C12 . . . . -0.8(2) ?
    C13 C12 N4 C11 . . . . -0.4(2) ?
    N1 C1 O1 C14 . . . . -0.86(17) ?
    C2 C1 O1 C14 . . . . 179.63(11) ?
    C15 C14 O1 C1 . . . . 90.64(14) ?
    C19 C14 O1 C1 . . . . -91.40(14) ?
    C18 C17 O2 C20 . . . . -175.90(15) ?
    C16 C17 O2 C20 . . . . 4.5(2) ?
