# Supplementary material for: 3-Ethyl-5-(4-meth­oxy­phen­oxy)-2-(pyridin-4-yl)-3H-imidazo[4,5-b]pyridine
Source: Acta Crystallogr Sect E Struct Rep Online. 2011 Jun 22;67(Pt 7):o1764. doi: 10.1107/S1600536811023543 (PMC3152004; doi:10.1107/S1600536811023543)
Supplement: Supplementary file 2 [file e-67-o1764-Isup2.hkl]

#
# h,k,l, Fc-squared, Fo-squared, sigma(Fo-squared) and status flag
#
data_I
_shelx_title ' MKUC3 in P2(1)/c'
_shelx_refln_list_code          4
_shelx_F_calc_maximum      167.95
_exptl_crystal_F_000       728.00
_reflns_d_resolution_high  0.6696
 
loop_
 _symmetry_equiv_pos_as_xyz
 'x, y, z'
 '-x, y+1/2, -z+1/2'
 '-x, -y, -z'
 'x, -y-1/2, z-1/2'
 
_cell_length_a    13.6591
_cell_length_b    13.7104
_cell_length_c     9.3177
_cell_angle_alpha  90.000
_cell_angle_beta   98.940
_cell_angle_gamma  90.000
 
_shelx_F_squared_multiplier     1.000
 
loop_
 _refln_index_h
 _refln_index_k
 _refln_index_l
 _refln_F_squared_calc
 _refln_F_squared_meas
 _refln_F_squared_sigma
 _refln_observed_status
   1   0   0        6.01       -0.04      0.04 o
   2   0   0      414.22      349.41      4.68 o
   3   0   0     2646.48     2634.15     31.93 o
   4   0   0     6867.35     6861.42     93.26 o
   5   0   0       22.46       19.74      2.09 o
   6   0   0      147.44      141.87      5.69 o
   7   0   0       65.37       71.22      3.32 o
   8   0   0        1.06       -0.21      0.71 o
   9   0   0       47.10       49.24      2.05 o
  10   0   0       15.66       20.27      1.89 o
  11   0   0      166.82      174.86      5.33 o
  12   0   0      270.66      276.66      7.28 o
  13   0   0       26.85       33.99      3.61 o
  14   0   0        4.92        4.53      2.69 o
  15   0   0        0.32       -1.65      2.61 o
  16   0   0      590.50      613.60     17.74 o
  17   0   0      260.15      304.88     11.36 o
  18   0   0       20.75       27.07      6.26 o
  19   0   0       40.27       31.65      6.91 o
  20   0   0        0.10        2.70      5.12 o
   1   1   0      774.80      567.38     11.48 o
   2   1   0       30.81       17.34      0.47 o
   3   1   0      695.33      656.10      5.68 o
   4   1   0     4881.75     4887.28     40.10 o
   5   1   0      105.56      100.24      1.62 o
   6   1   0       58.70       55.39      1.26 o
   7   1   0      119.01      127.98      2.13 o
   8   1   0      111.19      116.51      2.12 o
   9   1   0       14.49       17.51      0.96 o
  10   1   0       21.58       20.80      1.11 o
  11   1   0       34.47       39.68      2.13 o
  12   1   0      105.35      105.63      3.88 o
  13   1   0       41.08       46.51      2.44 o
  14   1   0      112.96      115.99      4.06 o
  15   1   0      214.35      217.10      5.59 o
  16   1   0       57.47       62.60      3.80 o
  17   1   0       14.29       19.25      2.91 o
  18   1   0        9.95       15.84      3.99 o
  19   1   0        1.68        4.09      3.64 o
  20   1   0       17.75       20.71      4.48 o
   0   2   0    12381.71    12172.20    166.60 o
   1   2   0      493.07      456.48      4.27 o
   2   2   0     1287.41     1380.29     12.14 o
   3   2   0      910.05      832.06      7.53 o
   4   2   0      473.86      469.94      4.58 o
   5   2   0        9.59        8.34      0.53 o
   6   2   0     1129.05     1139.37     11.68 o
   7   2   0       16.48       13.48      0.76 o
   8   2   0       16.99       17.12      0.90 o
   9   2   0       64.32       54.62      1.69 o
  10   2   0      231.38      236.89      4.27 o
  11   2   0      471.83      470.62      7.84 o
  12   2   0        5.58        7.12      1.64 o
  13   2   0       16.49       18.22      3.08 o
  14   2   0       17.10       16.88      2.30 o
  15   2   0        7.90        8.34      1.98 o
  16   2   0        6.12        1.40      1.83 o
  17   2   0      101.62      104.16      4.26 o
  18   2   0       17.16       20.96      3.35 o
  19   2   0        1.22        0.23      3.41 o
   1   3   0      356.16      379.41      3.68 o
   2   3   0     6640.97     6476.15     55.53 o
   3   3   0     2755.81     2705.41     23.56 o
   4   3   0      287.26      321.64      3.39 o
   5   3   0      358.40      347.80      5.65 o
   6   3   0      537.97      570.94      6.02 o
   7   3   0      411.13      460.56      5.15 o
   8   3   0      106.59      102.11      2.05 o
   9   3   0        1.79       -0.36      0.53 o
  10   3   0      581.21      580.42     10.16 o
  11   3   0        0.64       -0.27      1.04 o
  12   3   0        0.28       -0.52      1.25 o
  13   3   0        8.26        5.49      1.75 o
  14   3   0      101.92      100.93      4.06 o
  15   3   0      124.59      120.37      4.70 o
  16   3   0       25.85       27.58      2.56 o
  17   3   0        6.73        6.33      2.47 o
  18   3   0       15.34       12.03      2.65 o
  19   3   0        0.00       -0.11      4.52 o
   0   4   0     6723.30     6461.96     78.95 o
   1   4   0      958.29     1011.53      9.19 o
   2   4   0     5146.86     5170.15     44.52 o
   3   4   0      551.53      590.54      6.01 o
   4   4   0        4.48        3.87      0.44 o
   5   4   0     2322.83     2374.09     22.06 o
   6   4   0       12.69       11.09      0.80 o
   7   4   0       12.97        8.22      0.69 o
   8   4   0        0.77        2.52      1.11 o
   9   4   0       30.95       32.85      1.61 o
  10   4   0        5.84        4.12      0.89 o
  11   4   0        6.98        5.17      1.28 o
  12   4   0       12.01       13.95      1.93 o
  13   4   0       40.30       46.22      3.55 o
  14   4   0       11.53       10.99      2.06 o
  15   4   0        0.34       -0.24      1.79 o
  16   4   0       29.09       27.56      3.05 o
  17   4   0        0.24       -2.22      2.22 o
  18   4   0        0.70        3.97      2.65 o
  19   4   0        4.47        5.85      3.69 o
   1   5   0      385.32      379.72      3.76 o
   2   5   0      381.63      363.14      4.03 o
   3   5   0      724.51      803.50      8.05 o
   4   5   0     1761.98     1834.83     18.34 o
   5   5   0      404.73      395.80      5.82 o
   6   5   0      164.06      148.72      2.33 o
   7   5   0      439.56      496.26      5.97 o
   8   5   0       13.29       19.25      0.99 o
   9   5   0      128.60      124.55      2.58 o
  10   5   0        7.02        8.59      1.21 o
  11   5   0      119.46      115.41      3.44 o
  12   5   0      132.65      135.46      3.88 o
  13   5   0        5.67        1.62      2.00 o
  14   5   0       19.33       19.19      2.35 o
  15   5   0        0.16       -0.19      1.93 o
  16   5   0        9.50        7.84      2.68 o
  17   5   0        7.25        2.98      3.55 o
  18   5   0        0.99       -3.02      3.02 o
  19   5   0        0.64        0.24      3.63 o
   0   6   0     1417.10     1378.76     19.96 o
   1   6   0       35.10       39.61      1.18 o
   2   6   0      312.24      345.82      3.89 o
   3   6   0      297.70      337.00      3.98 o
   4   6   0       79.71       80.63      1.76 o
   5   6   0      846.87      933.48     10.03 o
   6   6   0        9.97        7.25      0.83 o
   7   6   0      239.64      240.67      3.38 o
   8   6   0      152.36      141.69      2.75 o
   9   6   0      295.44      289.11      4.33 o
  10   6   0      194.16      179.36      4.26 o
  11   6   0      286.60      274.09      5.66 o
  12   6   0        1.32       -1.16      1.21 o
  13   6   0        5.43        6.02      2.83 o
  14   6   0        9.61        7.25      2.06 o
  15   6   0       10.85        8.82      3.86 o
  16   6   0        3.04        5.17      2.49 o
  17   6   0        1.46        1.50      2.66 o
  18   6   0       11.94        7.32     11.40 o
  19   6   0       33.96       29.15      5.03 o
   1   7   0       81.99       89.04      1.69 o
   2   7   0      174.55      143.52      2.24 o
   3   7   0       13.36       14.36      0.79 o
   4   7   0     1457.90     1430.67     14.82 o
   5   7   0      464.00      501.04      6.06 o
   6   7   0      143.49      136.97      2.56 o
   7   7   0       24.54       20.19      1.04 o
   8   7   0        0.61        0.23      0.73 o
   9   7   0      174.86      168.35      3.69 o
  10   7   0      173.36      163.75      4.16 o
  11   7   0        3.92        1.69      1.61 o
  12   7   0       13.32       13.79      1.80 o
  13   7   0        0.01       -0.74      1.32 o
  14   7   0        5.94        5.25      1.70 o
  15   7   0       15.44       16.51      2.91 o
  16   7   0        3.42        1.36      4.18 o
  17   7   0       19.62       18.99      3.40 o
  18   7   0        1.58       -0.57      5.97 o
   0   8   0      735.03      780.53     10.97 o
   1   8   0       71.75       91.28      1.82 o
   2   8   0      248.62      238.88      3.30 o
   3   8   0       85.25      103.13      2.13 o
   4   8   0      681.46      660.97      8.18 o
   5   8   0      261.32      263.20      4.15 o
   6   8   0        0.44       -0.46      0.81 o
   7   8   0      139.43      148.80      3.07 o
   8   8   0      303.50      284.28      5.97 o
   9   8   0       65.67       60.44      2.60 o
  10   8   0       71.34       56.77      2.61 o
  11   8   0       72.99       75.56      3.06 o
  12   8   0       91.88       83.52      4.19 o
  13   8   0        0.40       -1.43      1.61 o
  14   8   0       17.90       21.73      2.56 o
  15   8   0        8.10        9.80      2.36 o
  16   8   0       17.10       13.74      3.16 o
  17   8   0        1.70        0.74      3.25 o
  18   8   0        9.76        9.47      3.98 o
   1   9   0       60.08       59.25      1.60 o
   2   9   0      903.97      923.16     10.25 o
   3   9   0       15.74       18.09      1.09 o
   4   9   0       55.52       62.67      2.28 o
   5   9   0     1032.93     1025.15     12.13 o
   6   9   0      698.64      685.93      8.78 o
   7   9   0       51.00       44.54      2.41 o
   8   9   0     1008.86      948.90     13.80 o
   9   9   0        0.13       -1.27      1.27 o
  10   9   0       49.40       41.67      2.40 o
  11   9   0       41.44       34.74      2.34 o
  12   9   0       42.72       34.35      2.72 o
  13   9   0        0.46       -0.66      2.35 o
  14   9   0        2.25       -1.28      3.04 o
  15   9   0        5.90        4.85      2.21 o
  16   9   0        2.70        0.57      2.58 o
  17   9   0        3.55        1.65      6.61 o
   0  10   0        0.03       -0.18      1.16 o
   1  10   0      227.03      239.50      3.39 o
   2  10   0       66.89       73.12      2.00 o
   3  10   0      202.51      199.90      3.40 o
   4  10   0       22.91       23.21      1.29 o
   5  10   0       79.60       74.07      2.34 o
   6  10   0      858.24      790.97     10.86 o
   7  10   0      426.14      390.89      7.19 o
   8  10   0        0.18        1.66      1.40 o
   9  10   0       54.90       56.42      2.72 o
  10  10   0        7.23        8.30      1.94 o
  11  10   0       58.36       49.25      3.05 o
  12  10   0        6.12        5.71      3.16 o
  13  10   0        2.16        3.76      1.87 o
  14  10   0       27.67       39.67      4.12 o
  15  10   0        5.85        7.34      3.18 o
  16  10   0        1.85        0.55      2.46 o
  17  10   0        2.14        2.28      5.60 o
   1  11   0      139.92      133.00      3.27 o
   2  11   0        0.74        1.85      0.95 o
   3  11   0       13.27        9.35      1.31 o
   4  11   0       50.04       52.78      2.24 o
   5  11   0       81.97       87.67      3.21 o
   6  11   0      190.66      185.35      4.63 o
   7  11   0        0.05        0.27      1.54 o
   8  11   0       13.78       13.66      1.98 o
   9  11   0      105.92       96.50      4.00 o
  10  11   0        0.05        1.28      1.70 o
  11  11   0       36.52       36.17      2.90 o
  12  11   0        0.00        0.58      1.86 o
  13  11   0        2.34       -0.27      2.38 o
  14  11   0       15.48       15.80      3.66 o
  15  11   0        2.95        4.86      2.77 o
  16  11   0       11.30       10.85      5.59 o
   0  12   0      113.44      107.45      4.53 o
   1  12   0       42.11       42.02      2.09 o
   2  12   0       28.24       26.28      1.83 o
   3  12   0        3.31        3.14      1.42 o
   4  12   0      188.99      188.19      4.70 o
   5  12   0       39.19       37.93      2.84 o
   6  12   0       78.98       70.32      3.28 o
   7  12   0       94.26       80.03      3.61 o
   8  12   0       32.20       33.77      2.70 o
   9  12   0        6.48        4.79      1.87 o
  10  12   0       38.71       34.52      2.91 o
  11  12   0        3.72        0.37      1.90 o
  12  12   0       40.33       45.09      4.60 o
  13  12   0        3.85        2.49      2.19 o
  14  12   0       39.69       50.12      5.26 o
  15  12   0       17.40       27.19      3.79 o
  16  12   0        6.84       14.50      3.58 o
   1  13   0      210.65      207.93      4.65 o
   2  13   0        3.55        2.09      1.48 o
   3  13   0      513.96      506.56      8.82 o
   4  13   0        9.06        9.66      2.08 o
   5  13   0       13.40       12.37      2.06 o
   6  13   0       29.13       34.75      2.74 o
   7  13   0       33.69       32.98      4.52 o
   8  13   0       95.84       82.72      5.33 o
   9  13   0       56.75       50.50      3.34 o
  10  13   0       16.71       17.73      2.60 o
  11  13   0        7.50        6.03      2.77 o
  12  13   0       11.59       12.13      2.60 o
  13  13   0        4.73        6.42      3.05 o
  14  13   0       29.49       35.60      4.28 o
  15  13   0        0.63        3.03      5.08 o
   0  14   0      478.79      482.64     16.46 o
   1  14   0      676.86      668.27     12.26 o
   2  14   0       32.85       32.74      4.48 o
   3  14   0       97.68       99.51      3.82 o
   4  14   0      105.84      105.58      3.92 o
   5  14   0       79.13       85.18      3.89 o
   6  14   0       41.80       39.01      2.95 o
   7  14   0       15.80       16.23      2.43 o
   8  14   0        0.93        2.76      2.10 o
   9  14   0       53.74       51.50      3.57 o
  10  14   0       10.23       16.79      3.21 o
  11  14   0        0.37       -2.11      2.35 o
  12  14   0       10.25       10.41      3.09 o
  13  14   0       16.26       27.46      4.74 o
  14  14   0        5.01       13.88      3.63 o
   1  15   0       44.29       51.15      3.27 o
   2  15   0       11.64       11.40      2.35 o
   3  15   0      296.17      304.87      7.47 o
   4  15   0      120.65      121.24      4.29 o
   5  15   0       57.46       70.22      3.38 o
   6  15   0        0.71       -0.04      2.05 o
   7  15   0        4.66        4.53      3.10 o
   8  15   0        1.23        0.24      2.26 o
   9  15   0        0.01        2.27      2.46 o
  10  15   0        5.39        2.54      2.64 o
  11  15   0       18.20       22.81      3.89 o
  12  15   0        2.09        1.75      2.85 o
  13  15   0        0.06       -2.88      2.88 o
   0  16   0       10.40       10.06      3.35 o
   1  16   0       16.03       17.52      2.60 o
   2  16   0       16.56       18.26      2.59 o
   3  16   0        0.00       -0.95      2.00 o
   4  16   0       60.08       58.85      8.01 o
   5  16   0        6.09        6.83      2.43 o
   6  16   0        0.77       -0.72      2.63 o
   7  16   0        5.77        5.73      2.73 o
   8  16   0        0.67        1.39      2.52 o
   9  16   0        6.37        7.10      2.87 o
  10  16   0        4.64       -0.61      4.30 o
  11  16   0       43.56       37.00      4.23 o
  12  16   0       22.86       23.39      3.95 o
   1  17   0        0.14        2.47      2.19 o
   2  17   0       14.84       18.29      2.81 o
   3  17   0        3.23        6.23      2.37 o
   4  17   0        3.35        5.72      2.47 o
   5  17   0       22.85       23.83      4.24 o
   6  17   0        0.40        2.47      4.65 o
   7  17   0        1.01       -2.26      2.52 o
   8  17   0        0.00       -1.66      2.23 o
   9  17   0        0.08       -1.42      2.42 o
  10  17   0        3.32        4.52      5.55 o
  11  17   0        4.48        0.40      2.79 o
   0  18   0       74.74       84.88      6.43 o
   1  18   0      100.98      108.91      5.03 o
   2  18   0       12.92       14.64      2.78 o
   3  18   0        9.64        9.14      2.73 o
   4  18   0       24.52       24.30      3.68 o
   5  18   0       11.80       10.44      3.32 o
   6  18   0       13.74       15.99      3.44 o
   7  18   0       11.41       14.25      4.09 o
   8  18   0        3.11        6.33      2.70 o
   9  18   0       11.96       14.33      3.00 o
   1  19   0       19.57       25.32      3.41 o
   2  19   0        3.03       -1.79      2.73 o
   3  19   0        0.01       -2.07      3.14 o
   4  19   0        0.03       -3.06      3.06 o
   5  19   0        2.92        3.41      3.67 o
   6  19   0        5.65        6.32      3.38 o
   7  19   0        2.83        2.56      2.94 o
   0  20   0        8.12        3.55      5.32 o
   1  20   0        0.02       -2.94      2.94 o
   2  20   0        0.31       -0.59      5.79 o
   3  20   0       27.02       19.97      3.95 o
 -20   1   1        1.67        0.13      4.61 o
 -19   1   1        0.73       -1.92      2.46 o
 -18   1   1        0.02        1.47      2.03 o
 -17   1   1       27.19       29.67      2.93 o
 -16   1   1       33.07       37.31      2.89 o
 -15   1   1      356.70      379.12      7.55 o
 -14   1   1       42.13       48.50      2.58 o
 -13   1   1      130.34      132.72      3.76 o
 -12   1   1       57.05       56.73      2.35 o
 -11   1   1      223.33      239.44      5.94 o
 -10   1   1        0.25       -0.46      0.74 o
  -9   1   1        5.41        5.98      0.78 o
  -8   1   1      360.28      370.53      4.58 o
  -7   1   1      566.25      579.76      6.06 o
  -6   1   1      716.14      734.89      7.32 o
  -5   1   1      102.53      112.44      1.48 o
  -4   1   1      335.04      369.80      3.98 o
  -3   1   1    10437.55    10323.72     80.86 o
  -2   1   1      266.23      212.37      2.07 o
  -1   1   1     3143.00     3081.68     29.87 o
   0   1   1     2708.41     2609.50     29.71 o
   1   1   1     1853.70     1761.09     16.20 o
   2   1   1    27676.01    27018.83    202.72 o
   3   1   1       58.68       63.37      0.92 o
   4   1   1       83.06       89.70      1.23 o
   5   1   1      295.27      300.89      3.15 o
   6   1   1       33.80       44.30      1.15 o
   7   1   1       10.53       12.14      0.73 o
   8   1   1       14.37       14.56      0.85 o
   9   1   1      255.80      259.19      3.65 o
  10   1   1       23.08       28.29      1.32 o
  11   1   1      422.38      419.49      8.21 o
  12   1   1        0.28        2.59      1.39 o
  13   1   1      683.41      705.50     11.47 o
  14   1   1        0.24        8.18      1.99 o
  15   1   1       10.39       10.15      2.06 o
  16   1   1       18.27       17.44      2.90 o
  17   1   1       50.61       43.03      4.90 o
  18   1   1       32.67       42.01     10.92 o
  19   1   1       47.73       51.36      5.61 o
 -20   2   1        2.40       -2.92      3.13 o
 -19   2   1       22.52       24.31      4.75 o
 -18   2   1        7.75        5.05      2.34 o
 -17   2   1       21.37       19.04      2.32 o
 -16   2   1        2.05        2.24      1.75 o
 -15   2   1      198.31      216.24      6.24 o
 -14   2   1      147.70      164.73      5.00 o
 -13   2   1      128.27      120.20      6.10 o
 -12   2   1        5.39        6.64      1.31 o
 -11   2   1       28.04       29.79      1.57 o
 -10   2   1      385.63      414.21      6.19 o
  -9   2   1       54.27       61.20      1.87 o
  -8   2   1      267.28      291.32      3.83 o
  -7   2   1      507.93      526.95      5.95 o
  -6   2   1      247.88      222.55      2.88 o
  -5   2   1     3703.18     3740.86     36.31 o
  -4   2   1     1087.16     1015.35      9.58 o
  -3   2   1    16120.70    15940.06    137.10 o
  -2   2   1     3256.70     3214.37     25.31 o
  -1   2   1     6008.38     6062.86     49.78 o
   0   2   1     5228.92     5196.82     44.73 o
   1   2   1      680.40      681.53      6.20 o
   2   2   1    28207.79    27456.76    225.31 o
   3   2   1     5271.62     5380.28     44.10 o
   4   2   1     2240.06     2256.56     18.16 o
   5   2   1       30.51       27.99      0.89 o
   6   2   1     1363.20     1439.94     13.83 o
   7   2   1        1.74       -0.16      0.55 o
   8   2   1       29.55       27.23      1.12 o
   9   2   1       13.41       16.58      1.05 o
  10   2   1       44.50       51.12      2.18 o
  11   2   1        7.52        3.78      2.11 o
  12   2   1      116.89      119.35      4.10 o
  13   2   1       36.03       31.81      2.60 o
  14   2   1       29.72       35.30      2.54 o
  15   2   1       73.02       77.78      3.46 o
  16   2   1        2.10        4.22      2.08 o
  17   2   1        2.06       -2.49      2.90 o
  18   2   1       28.32       29.99      4.63 o
  19   2   1        0.06        3.29      3.80 o
 -20   3   1        0.68        1.21      3.32 o
 -19   3   1        2.99        2.34      2.61 o
 -18   3   1       21.37       22.76      2.64 o
 -17   3   1       16.88       15.00      2.25 o
 -16   3   1       73.70       80.65      3.93 o
 -15   3   1       64.15       61.36      3.37 o
 -14   3   1       58.56       60.55      3.15 o
 -13   3   1      347.64      341.80      7.36 o
 -12   3   1        4.05        3.05      1.52 o
 -11   3   1       25.23       25.73      1.52 o
 -10   3   1      466.78      490.97      6.55 o
  -9   3   1       22.92       20.99      1.05 o
  -8   3   1        8.51        8.16      0.73 o
  -7   3   1       25.70       33.17      1.35 o
  -6   3   1     1713.29     1719.81     16.18 o
  -5   3   1       10.07        7.31      0.49 o
  -4   3   1     1107.90     1000.22     12.55 o
  -3   3   1      180.63      170.98      2.05 o
  -2   3   1    19992.04    19554.34    177.01 o
  -1   3   1      155.54      170.68      1.86 o
   0   3   1        0.02        0.35      0.22 o
   1   3   1       28.55       26.39      0.65 o
   2   3   1     8192.08     8348.16     68.26 o
   3   3   1     7877.82     8004.33     69.05 o
   4   3   1      530.35      559.94      5.51 o
   5   3   1      355.08      360.09      3.74 o
   6   3   1     1243.82     1313.44     12.76 o
   7   3   1     1124.48     1128.22     11.25 o
   8   3   1       11.53       14.51      0.89 o
   9   3   1       82.09       78.96      1.86 o
  10   3   1        9.15        8.18      0.99 o
  11   3   1       66.09       60.30      3.50 o
  12   3   1       88.12       83.67      3.57 o
  13   3   1        0.64       -1.52      1.52 o
  14   3   1       53.99       47.13      3.08 o
  15   3   1       16.62       20.85      2.73 o
  16   3   1        3.97       -1.11      1.98 o
  17   3   1        0.03       -2.77      2.77 o
  18   3   1        3.91        5.73      3.71 o
  19   3   1        1.86       -1.75      5.23 o
 -19   4   1       12.93       21.05      3.29 o
 -18   4   1       14.21       14.57      2.71 o
 -17   4   1       38.73       40.61      3.92 o
 -16   4   1        8.27        6.31      2.08 o
 -15   4   1       63.48       61.30      3.47 o
 -14   4   1       16.23       12.55      3.00 o
 -13   4   1      233.09      222.64      7.82 o
 -12   4   1      444.29      443.47      8.61 o
 -11   4   1       77.71       74.69      2.88 o
 -10   4   1        0.12        0.54      0.68 o
  -9   4   1      113.09      103.93      2.16 o
  -8   4   1      462.49      470.64      6.06 o
  -7   4   1       51.72       45.96      1.38 o
  -6   4   1        0.08       -0.03      0.46 o
  -5   4   1      654.80      713.51      7.59 o
  -4   4   1      124.15      116.46      1.81 o
  -3   4   1     1052.78     1113.71     11.21 o
  -2   4   1      164.90      185.31      2.25 o
  -1   4   1        1.39        0.76      0.29 o
   0   4   1      220.98      218.08      2.42 o
   1   4   1        0.29        0.40      0.30 o
   2   4   1     2079.60     2032.27     17.15 o
   3   4   1     3142.76     3339.01     27.82 o
   4   4   1       30.69       25.77      0.85 o
   5   4   1      427.13      438.81      4.67 o
   6   4   1       13.72       11.94      0.75 o
   7   4   1      392.05      423.89      4.99 o
   8   4   1        1.96        2.98      0.63 o
   9   4   1      249.70      269.09      3.81 o
  10   4   1       22.36       19.83      1.35 o
  11   4   1      239.43      248.75      5.26 o
  12   4   1        1.95        1.89      1.48 o
  13   4   1      150.65      139.66      4.77 o
  14   4   1       21.57       18.94      2.43 o
  15   4   1       46.54       57.46      4.03 o
  16   4   1       54.92       46.98      8.14 o
  17   4   1       36.75       48.43      9.44 o
  18   4   1       29.51       34.90      8.93 o
  19   4   1        2.92        0.15      3.16 o
 -19   5   1        0.00        1.31      2.25 o
 -18   5   1        8.42        4.96      4.96 o
 -17   5   1       41.87       48.39      3.59 o
 -16   5   1       10.46        5.64      2.15 o
 -15   5   1        1.73        1.98      1.84 o
 -14   5   1       43.58       46.23      2.94 o
 -13   5   1       19.31       15.88      2.04 o
 -12   5   1       13.05       12.46      1.77 o
 -11   5   1       16.85       19.03      1.50 o
 -10   5   1      100.67       98.02      2.68 o
  -9   5   1        0.09        0.16      0.55 o
  -8   5   1      272.33      267.77      4.06 o
  -7   5   1       41.70       43.46      1.44 o
  -6   5   1      103.51      129.44      2.36 o
  -5   5   1     1828.12     1811.90     24.57 o
  -4   5   1       30.99       24.06      0.81 o
  -3   5   1        0.53        0.24      0.38 o
  -2   5   1     4097.89     4261.06     36.92 o
  -1   5   1      259.38      221.51      2.57 o
   0   5   1      111.50      119.58      1.76 o
   1   5   1        2.80        4.61      0.46 o
   2   5   1     2857.35     2921.34     25.63 o
   3   5   1        5.07        3.41      0.53 o
   4   5   1     2470.03     2584.08     22.93 o
   5   5   1       22.70       25.31      0.98 o
   6   5   1       40.59       40.13      1.22 o
   7   5   1      223.69      265.80      3.61 o
   8   5   1       49.41       58.48      1.62 o
   9   5   1      357.26      347.96      4.61 o
  10   5   1       32.59       26.70      1.83 o
  11   5   1       55.51       57.17      2.56 o
  12   5   1      215.36      209.02      5.02 o
  13   5   1        0.08        0.47      1.61 o
  14   5   1       55.43       51.44      4.27 o
  15   5   1        5.85        3.22      2.38 o
  16   5   1        0.83        0.89      2.39 o
  17   5   1        0.00        3.45      5.99 o
  18   5   1       32.66       39.36      5.02 o
  19   5   1        3.91        0.33      3.58 o
 -19   6   1        3.36       -2.87      2.87 o
 -18   6   1        0.23        2.26      2.66 o
 -17   6   1        2.28        2.64      2.46 o
 -16   6   1        1.76        1.26      1.87 o
 -15   6   1        2.54       -1.40      1.68 o
 -14   6   1       28.83       27.75      2.56 o
 -13   6   1       79.33       80.18      3.16 o
 -12   6   1        1.53        1.82      1.29 o
 -11   6   1        4.25        5.03      1.58 o
 -10   6   1       65.84       63.78      2.51 o
  -9   6   1      109.07      106.06      2.36 o
  -8   6   1        0.41        0.12      0.62 o
  -7   6   1       46.14       37.04      1.32 o
  -6   6   1      507.02      572.05      7.05 o
  -5   6   1      326.66      252.90      3.47 o
  -4   6   1      100.11      115.53      2.56 o
  -3   6   1      833.23      954.90      9.48 o
  -2   6   1      142.84      149.26      2.16 o
  -1   6   1      463.68      434.40      4.79 o
   0   6   1      459.41      482.58      5.23 o
   1   6   1        1.23        2.22      0.43 o
   2   6   1       63.84       61.94      1.36 o
   3   6   1      232.78      274.59      3.47 o
   4   6   1     1996.39     2021.98     19.24 o
   5   6   1     1073.36     1075.09     12.34 o
   6   6   1      145.04      151.93      2.66 o
   7   6   1       64.26       54.07      1.64 o
   8   6   1        5.71        5.11      0.86 o
   9   6   1       47.49       45.00      1.80 o
  10   6   1       48.28       44.78      2.29 o
  11   6   1        0.16        0.27      1.20 o
  12   6   1        2.30        1.63      1.38 o
  13   6   1        5.77        5.73      1.62 o
  14   6   1       23.56       23.57      3.10 o
  15   6   1        0.07       -0.81      2.22 o
  16   6   1       19.63       17.32      4.08 o
  17   6   1        4.31        2.30      3.44 o
  18   6   1        0.32        0.40      3.38 o
 -19   7   1        8.64        3.55      5.55 o
 -18   7   1        0.06        0.60      3.03 o
 -17   7   1       29.18       31.45      3.71 o
 -16   7   1       11.17       11.56      2.78 o
 -15   7   1        0.15       -1.82      1.82 o
 -14   7   1        5.45        8.93      1.79 o
 -13   7   1        0.77        0.86      1.82 o
 -12   7   1        3.36        1.14      1.29 o
 -11   7   1       22.34       24.41      1.92 o
 -10   7   1        0.13       -0.92      0.92 o
  -9   7   1      169.51      162.22      3.55 o
  -8   7   1      262.67      233.17      3.71 o
  -7   7   1      121.20      122.51      2.45 o
  -6   7   1      529.72      554.43      7.71 o
  -5   7   1      141.11      156.77      2.47 o
  -4   7   1        1.63        1.60      0.52 o
  -3   7   1       32.72       33.70      1.06 o
  -2   7   1      377.46      399.26      4.59 o
  -1   7   1      498.56      550.40      5.98 o
   0   7   1      420.74      437.05      5.29 o
   1   7   1      566.11      591.80      6.39 o
   2   7   1      278.51      309.51      3.86 o
   3   7   1      264.48      271.98      3.56 o
   4   7   1        0.77        0.74      0.56 o
   5   7   1        1.00       -0.61      0.61 o
   6   7   1       26.85       28.67      1.25 o
   7   7   1      288.22      292.43      4.29 o
   8   7   1      341.23      364.09      6.37 o
   9   7   1       19.28       18.25      1.67 o
  10   7   1       32.09       25.22      1.96 o
  11   7   1        3.29        1.28      1.34 o
  12   7   1       24.49       24.59      3.03 o
  13   7   1        0.14        0.92      1.59 o
  14   7   1        1.88       -1.43      1.66 o
  15   7   1        3.64        1.53      2.73 o
  16   7   1        8.21        5.91      3.32 o
  17   7   1        1.43       -2.47      3.16 o
  18   7   1        0.91        6.18      3.86 o
 -18   8   1        0.33       -2.54      2.54 o
 -17   8   1        0.48       -2.38      2.51 o
 -16   8   1        0.33        0.83      2.38 o
 -15   8   1        0.87       -0.10      1.77 o
 -14   8   1       37.88       32.04      2.57 o
 -13   8   1       30.00       26.60      2.27 o
 -12   8   1       27.50       20.45      2.01 o
 -11   8   1        1.12        0.19      1.44 o
 -10   8   1       80.26       69.76      4.34 o
  -9   8   1       79.48       78.47      2.57 o
  -8   8   1       84.38       73.84      2.58 o
  -7   8   1       32.14       27.46      1.31 o
  -6   8   1       59.12       67.28      1.96 o
  -5   8   1      392.59      387.54      5.07 o
  -4   8   1      313.39      323.09      4.10 o
  -3   8   1      468.73      534.49      6.00 o
  -2   8   1      650.96      640.14      6.91 o
  -1   8   1      164.84      166.09      2.71 o
   0   8   1       23.38       23.92      1.02 o
   1   8   1        1.04        1.29      0.54 o
   2   8   1        5.79        6.03      0.70 o
   3   8   1      495.50      514.42      5.93 o
   4   8   1      540.47      606.35      7.23 o
   5   8   1       21.91       26.96      1.26 o
   6   8   1       78.66       75.09      2.02 o
   7   8   1       94.49       84.43      2.21 o
   8   8   1       92.73       80.34      2.60 o
   9   8   1      124.84      129.05      3.76 o
  10   8   1       95.99       79.60      3.07 o
  11   8   1       33.92       30.97      2.24 o
  12   8   1        4.41        4.41      2.31 o
  13   8   1       57.22       50.45      3.23 o
  14   8   1       19.23       17.98      3.96 o
  15   8   1        4.03       -0.27      3.84 o
  16   8   1        0.84        0.90      3.12 o
  17   8   1        5.43        8.49      6.26 o
  18   8   1        2.03       -0.79      3.38 o
 -18   9   1        0.20       -4.14      4.14 o
 -17   9   1        0.13       -1.85      2.55 o
 -16   9   1        7.30        9.39      5.78 o
 -15   9   1        4.52       -0.48      1.90 o
 -14   9   1        8.55        2.95      1.95 o
 -13   9   1        2.69        2.78      1.56 o
 -12   9   1        0.04        0.26      1.36 o
 -11   9   1       20.41       13.24      1.80 o
 -10   9   1       22.60       25.39      2.01 o
  -9   9   1      132.12      117.25      3.56 o
  -8   9   1       70.33       55.72      2.44 o
  -7   9   1      274.94      269.47      4.88 o
  -6   9   1       48.00       49.91      1.68 o
  -5   9   1       14.82       24.26      1.23 o
  -4   9   1       32.10       31.31      1.29 o
  -3   9   1       92.23      100.21      2.35 o
  -2   9   1       78.11       84.01      2.00 o
  -1   9   1      667.87      686.75      7.48 o
   0   9   1        9.15       13.16      0.98 o
   1   9   1       52.53       55.80      1.56 o
   2   9   1       22.67       20.31      1.05 o
   3   9   1      394.38      386.77      4.92 o
   4   9   1      117.13      123.99      3.46 o
   5   9   1       64.10       56.08      1.79 o
   6   9   1      230.10      215.49      4.13 o
   7   9   1        0.17        0.71      1.10 o
   8   9   1      232.55      230.93      5.15 o
   9   9   1      268.71      245.25      5.43 o
  10   9   1       37.29       35.15      2.57 o
  11   9   1       67.74       68.37      3.71 o
  12   9   1        0.43       -1.52      1.65 o
  13   9   1        1.46       -0.14      1.68 o
  14   9   1        1.72        1.01      1.95 o
  15   9   1       23.40       22.63      3.41 o
  16   9   1        1.03        0.26      3.36 o
  17   9   1        4.91       12.02      4.00 o
 -17  10   1        0.03       -0.35      2.84 o
 -16  10   1        9.58       11.30      2.73 o
 -15  10   1        0.94        6.42      2.26 o
 -14  10   1       69.94       66.16      3.77 o
 -13  10   1       10.69       15.09      2.35 o
 -12  10   1       13.38       17.55      2.35 o
 -11  10   1       10.44        8.03      1.75 o
 -10  10   1        7.79        5.40      1.58 o
  -9  10   1       24.35       20.38      1.93 o
  -8  10   1       30.66       29.18      2.05 o
  -7  10   1      227.13      192.82      4.57 o
  -6  10   1       45.80       44.08      1.98 o
  -5  10   1      214.48      222.41      4.00 o
  -4  10   1       10.40        8.08      1.02 o
  -3  10   1       15.20       16.57      1.16 o
  -2  10   1      500.65      490.23      7.22 o
  -1  10   1       27.38       35.10      1.33 o
   0  10   1       22.25       19.92      1.16 o
   1  10   1       90.08       86.27      2.14 o
   2  10   1      193.81      196.73      3.22 o
   3  10   1      243.83      239.53      3.88 o
   4  10   1        0.77        0.66      0.75 o
   5  10   1       50.96       48.67      2.08 o
   6  10   1       45.44       48.71      2.17 o
   7  10   1      455.12      443.82      7.22 o
   8  10   1       84.30       84.00      5.50 o
   9  10   1        0.44        1.45      2.03 o
  10  10   1       74.06       61.55      3.27 o
  11  10   1       42.49       39.48      2.96 o
  12  10   1        8.18        5.82      2.02 o
  13  10   1        7.25        9.03      2.27 o
  14  10   1        0.03        0.75      2.33 o
  15  10   1        2.93        0.85      3.40 o
  16  10   1        1.32       -2.45      2.45 o
  17  10   1        0.11       -4.76      9.61 o
 -17  11   1        7.56        8.58      3.14 o
 -16  11   1       16.19       12.81      2.94 o
 -15  11   1        4.92        9.79      2.52 o
 -14  11   1        0.09        4.18      2.15 o
 -13  11   1       33.05       30.85      2.94 o
 -12  11   1       18.95       21.62      2.56 o
 -11  11   1       12.74       15.90      2.32 o
 -10  11   1        4.44        5.63      1.86 o
  -9  11   1      388.24      356.97      7.10 o
  -8  11   1      158.84      142.61      4.08 o
  -7  11   1       90.67       82.72      3.16 o
  -6  11   1      308.12      312.67      6.13 o
  -5  11   1       13.57       11.69      1.61 o
  -4  11   1      122.60      122.54      3.28 o
  -3  11   1      725.18      674.91      8.82 o
  -2  11   1      623.64      615.25      7.67 o
  -1  11   1       16.68       13.70      1.21 o
   0  11   1       16.37       19.82      1.30 o
   1  11   1      380.61      373.05      5.67 o
   2  11   1        1.92        0.72      1.22 o
   3  11   1      270.74      268.06      5.00 o
   4  11   1        2.19        0.58      1.04 o
   5  11   1      348.42      315.30      6.20 o
   6  11   1       60.15       60.33      2.71 o
   7  11   1      237.03      219.36      5.79 o
   8  11   1       15.97       18.72      2.21 o
   9  11   1       71.42       62.13      3.36 o
  10  11   1      168.84      148.64      5.04 o
  11  11   1       30.24       30.34      2.87 o
  12  11   1        1.01        1.37      1.86 o
  13  11   1        0.58        1.96      3.17 o
  14  11   1       66.01       68.34      4.73 o
  15  11   1       18.08       19.06      5.12 o
  16  11   1        5.50        8.87      3.24 o
 -16  12   1       40.57       45.23      4.47 o
 -15  12   1       16.52       16.50      3.00 o
 -14  12   1        0.30       -2.04      2.04 o
 -13  12   1       11.16        9.32      2.36 o
 -12  12   1        9.23       12.00      2.36 o
 -11  12   1       41.54       37.83      3.00 o
 -10  12   1        0.08        0.43      2.15 o
  -9  12   1        2.61        3.39      1.81 o
  -8  12   1        2.01        3.65      1.78 o
  -7  12   1      101.22       93.63      4.50 o
  -6  12   1        2.27        0.87      1.66 o
  -5  12   1      149.23      137.85      3.98 o
  -4  12   1      801.02      762.44     10.68 o
  -3  12   1       41.92       44.09      2.01 o
  -2  12   1      357.52      383.26      6.00 o
  -1  12   1     1412.19     1380.36     16.11 o
   0  12   1      192.07      197.28      4.32 o
   1  12   1      456.14      436.04      7.06 o
   2  12   1      105.15      101.96      3.37 o
   3  12   1        1.33       -1.25      1.25 o
   4  12   1      308.61      322.74      6.47 o
   5  12   1        9.05        8.43      1.66 o
   6  12   1       75.12       67.81      3.36 o
   7  12   1        0.08       -0.64      1.84 o
   8  12   1        0.00       -0.46      1.49 o
   9  12   1        1.65       -1.67      1.67 o
  10  12   1        3.70        2.37      1.97 o
  11  12   1       45.63       54.00      3.55 o
  12  12   1        7.28        5.96      2.63 o
  13  12   1       24.58       18.74      3.23 o
  14  12   1        7.20        7.91      5.22 o
  15  12   1       27.07       39.99      4.31 o
 -15  13   1        3.12       -0.80      3.00 o
 -14  13   1       16.13       16.63      3.03 o
 -13  13   1       19.14       23.15      3.03 o
 -12  13   1        5.95        5.54      2.31 o
 -11  13   1        0.70        0.73      1.96 o
 -10  13   1        3.01        4.71      2.14 o
  -9  13   1       16.80       12.95      2.30 o
  -8  13   1        6.20        8.81      2.04 o
  -7  13   1        0.02        2.29      1.71 o
  -6  13   1       25.39       26.94      2.45 o
  -5  13   1      230.87      224.43      5.27 o
  -4  13   1        4.61        4.84      1.61 o
  -3  13   1      121.61      114.80      3.78 o
  -2  13   1        6.87        5.91      1.65 o
  -1  13   1       63.56       75.20      4.92 o
   0  13   1       24.75       20.61      1.90 o
   1  13   1      127.75      130.05      3.64 o
   2  13   1       17.44       18.76      2.29 o
   3  13   1      241.59      244.02      5.63 o
   4  13   1       27.97       20.66      2.38 o
   5  13   1       44.45       37.96      2.88 o
   6  13   1       18.46       22.12      2.48 o
   7  13   1        0.23       -0.31      1.72 o
   8  13   1        0.50       -0.05      1.88 o
   9  13   1       21.73       17.56      2.55 o
  10  13   1       19.03       25.15      3.28 o
  11  13   1        0.00        2.11      2.41 o
  12  13   1       49.25       65.90      4.72 o
  13  13   1        1.32        1.48      2.83 o
  14  13   1        0.01       -2.11      2.64 o
  15  13   1        1.65        5.71      3.89 o
 -14  14   1       12.51       18.58      3.61 o
 -13  14   1        6.94        6.96      2.61 o
 -12  14   1       29.88       25.16      3.15 o
 -11  14   1       11.77        4.66      2.29 o
 -10  14   1       53.65       53.65      3.60 o
  -9  14   1        5.02        6.61      2.19 o
  -8  14   1       28.23       29.67      2.84 o
  -7  14   1       54.04       55.95      3.40 o
  -6  14   1       55.10       50.89      2.83 o
  -5  14   1        1.18        1.92      1.61 o
  -4  14   1        0.23       -0.55      1.66 o
  -3  14   1       86.27       87.27      3.55 o
  -2  14   1        3.75        4.28      1.68 o
  -1  14   1      419.74      408.56      7.77 o
   0  14   1       15.54       17.47      2.12 o
   1  14   1       16.84       17.64      2.12 o
   2  14   1        0.05        2.94      1.82 o
   3  14   1       29.58       27.31      5.56 o
   4  14   1       22.27       15.40      3.54 o
   5  14   1       95.46       92.56      4.74 o
   6  14   1        2.68       -0.21      2.15 o
   7  14   1        4.07        2.13      2.33 o
   8  14   1        1.50       -0.09      2.16 o
   9  14   1       11.10        3.42      2.49 o
  10  14   1       57.95       51.86      4.23 o
  11  14   1        0.10        2.72      2.73 o
  12  14   1       15.55       20.64      3.59 o
  13  14   1        3.25        1.75      2.59 o
  14  14   1        4.85        6.30      3.39 o
 -13  15   1        6.40        6.73      3.32 o
 -12  15   1        1.22        2.08      2.83 o
 -11  15   1       10.73        9.46      2.59 o
 -10  15   1       11.29       14.82      3.19 o
  -9  15   1        4.82       -1.11      2.29 o
  -8  15   1        6.95        4.01      1.95 o
  -7  15   1       36.50       37.75      4.31 o
  -6  15   1        2.50        5.12      2.06 o
  -5  15   1        0.00       -0.61      1.56 o
  -4  15   1      110.38      114.61      4.48 o
  -3  15   1       21.57       24.67      2.38 o
  -2  15   1        2.15        3.12      1.78 o
  -1  15   1        9.88       18.23      2.20 o
   0  15   1        1.95        0.00      2.08 o
   1  15   1        0.03        0.24      1.80 o
   2  15   1      132.04      136.90      4.97 o
   3  15   1       22.81       21.22      2.59 o
   4  15   1        1.27        0.29      2.20 o
   5  15   1       35.75       32.46      3.48 o
   6  15   1       12.26       11.98      2.98 o
   7  15   1       15.60       13.89      2.97 o
   8  15   1        7.99        9.75      2.79 o
   9  15   1        1.53        1.89      2.68 o
  10  15   1       19.64       16.88      3.32 o
  11  15   1       10.21       12.93      3.30 o
  12  15   1       48.42       51.13      4.69 o
  13  15   1        5.50        8.02      3.35 o
 -12  16   1       48.08       57.24      4.24 o
 -11  16   1        2.45        2.17      2.66 o
 -10  16   1        2.07        6.25      2.51 o
  -9  16   1       15.80       13.57      2.73 o
  -8  16   1        8.85       10.46      2.60 o
  -7  16   1        3.34        5.06      2.67 o
  -6  16   1       22.23       24.77      3.43 o
  -5  16   1        0.00        2.55      2.08 o
  -4  16   1       71.71       75.65      4.33 o
  -3  16   1        6.61        8.95      2.36 o
  -2  16   1       66.27       68.99      3.82 o
  -1  16   1       38.73       45.88      3.27 o
   0  16   1        6.27        4.41      2.15 o
   1  16   1       65.81       60.29      3.59 o
   2  16   1        0.11        0.40      1.99 o
   3  16   1       86.83       84.52      4.12 o
   4  16   1       41.29       41.10      3.34 o
   5  16   1       67.39       71.02      4.64 o
   6  16   1        2.82        3.73      2.61 o
   7  16   1        3.49        2.21      2.64 o
   8  16   1        1.81        3.49      2.72 o
   9  16   1       19.92       25.44      4.54 o
  10  16   1       11.43        6.10      3.00 o
  11  16   1        0.05        1.22      2.72 o
  12  16   1        5.77        8.88      5.41 o
 -11  17   1        3.41        0.33      2.53 o
 -10  17   1       32.21       43.63      3.96 o
  -9  17   1        2.74        1.64      2.49 o
  -8  17   1        3.14        1.74      2.47 o
  -7  17   1        5.74        4.58      2.71 o
  -6  17   1        0.62       -0.76      2.49 o
  -5  17   1       34.41       28.52      3.68 o
  -4  17   1       34.96       37.26      3.87 o
  -3  17   1        0.66       -2.38      2.38 o
  -2  17   1        1.27       -2.00      2.00 o
  -1  17   1        4.29        2.82      2.23 o
   0  17   1        1.19       -0.23      2.18 o
   1  17   1       19.86       17.21      3.39 o
   2  17   1        8.94        8.73      2.59 o
   3  17   1       85.55       97.40      4.95 o
   4  17   1        2.22       -0.91      2.59 o
   5  17   1       12.79       10.98      2.69 o
   6  17   1       89.67       92.41      4.71 o
   7  17   1       37.85       49.35      9.14 o
   8  17   1       35.93       40.55      5.21 o
   9  17   1        3.43        0.14      5.24 o
  10  17   1        5.49       -2.76      2.76 o
  -9  18   1        0.87        0.47      2.61 o
  -8  18   1        6.95        5.65      2.77 o
  -7  18   1        0.03        2.64      3.02 o
  -6  18   1        5.67        3.49      2.83 o
  -5  18   1        7.86        2.88      2.69 o
  -4  18   1        1.14       -0.34      2.68 o
  -3  18   1       14.88        8.91      3.20 o
  -2  18   1        0.20       -0.49      2.61 o
  -1  18   1       49.48       48.46      3.76 o
   0  18   1        1.02       -2.27      2.27 o
   1  18   1       17.66       26.91      3.28 o
   2  18   1       13.10        9.78      2.66 o
   3  18   1        0.48       -1.40      2.27 o
   4  18   1        1.02       -0.38      2.40 o
   5  18   1        5.03       10.71      3.14 o
   6  18   1        2.62       -1.76      2.78 o
   7  18   1        8.29       14.60      3.50 o
   8  18   1        0.38       -0.74      2.47 o
   9  18   1        1.29        4.30      3.86 o
  -7  19   1        0.19       -2.66      2.90 o
  -6  19   1        1.24        4.60      3.03 o
  -5  19   1        1.82        3.32      2.97 o
  -4  19   1       11.08       14.27      5.05 o
  -3  19   1        8.56       15.80      3.52 o
  -2  19   1       20.27       21.63      3.82 o
  -1  19   1        3.34        2.66      3.04 o
   0  19   1        2.80        4.78      3.00 o
   1  19   1        7.69        9.89      4.00 o
   2  19   1        0.32        1.72      3.14 o
   3  19   1        0.37       -2.56      3.02 o
   4  19   1        0.86        2.79      2.99 o
   5  19   1       13.72       10.33      3.20 o
   6  19   1       29.49       31.99      4.46 o
   7  19   1        0.11       -4.38      4.38 o
  -3  20   1        1.37        7.49      3.32 o
  -2  20   1       13.84       10.04      3.51 o
  -1  20   1        9.93        8.36      6.53 o
   0  20   1       17.54       20.17      3.85 o
   1  20   1       22.23       28.69      5.05 o
   2  20   1        8.80        9.59      4.13 o
   3  20   1        8.60       12.72      4.34 o
 -20   0   2        7.63        8.42      3.58 o
 -19   0   2       10.73       11.06      3.57 o
 -18   0   2       14.11       12.38      3.97 o
 -17   0   2        5.44        9.95      3.04 o
 -16   0   2        6.03        3.85      2.54 o
 -15   0   2       20.45       21.59      3.21 o
 -14   0   2       25.48       28.90      4.92 o
 -13   0   2       53.38       49.89      2.99 o
 -12   0   2       84.93       89.83      3.12 o
 -11   0   2        4.57        3.30      1.12 o
 -10   0   2      264.47      276.70      8.69 o
  -9   0   2      934.24      974.80     20.85 o
  -8   0   2     1825.17     1899.87     30.99 o
  -7   0   2       69.83       53.21      1.96 o
  -6   0   2      423.86      457.83      8.13 o
  -5   0   2     1350.62     1386.38     22.28 o
  -4   0   2       12.20        7.33      0.69 o
  -3   0   2       69.60       84.79      2.08 o
  -2   0   2     2063.95     2069.81     53.38 o
  -1   0   2       70.86       93.73      1.60 o
   0   0   2        0.12        1.34      0.23 o
   1   0   2     2695.11     2855.92     31.90 o
   2   0   2    14129.45    14729.03    177.49 o
   3   0   2     8232.90     8427.37     92.50 o
   4   0   2     1208.09     1280.38     16.59 o
   5   0   2     1666.74     1718.31     22.11 o
   6   0   2     1996.09     2094.66     29.89 o
   7   0   2        0.08       -0.77      0.77 o
   8   0   2       66.53       83.61      3.29 o
   9   0   2       10.66       12.42      1.90 o
  10   0   2       24.67       26.61      2.05 o
  11   0   2        4.16        4.43      1.86 o
  12   0   2      537.38      534.57     12.01 o
  13   0   2       63.81       67.78      5.33 o
  14   0   2        4.61        0.74      2.45 o
  15   0   2       38.41       33.95      5.83 o
  16   0   2        0.37        2.64      4.32 o
  17   0   2       52.72       57.64      7.68 o
  18   0   2        6.45        4.01      4.86 o
  19   0   2       82.73       87.19      9.55 o
 -20   1   2        0.92        0.39      2.27 o
 -19   1   2        0.31       -2.01      2.01 o
 -18   1   2        2.95        5.62      2.13 o
 -17   1   2        0.19        2.37      1.77 o
 -16   1   2        0.35        1.01      1.66 o
 -15   1   2        3.68        4.54      1.52 o
 -14   1   2      136.22      144.48      4.01 o
 -13   1   2      103.83       98.87      3.17 o
 -12   1   2       48.45       49.02      1.91 o
 -11   1   2        1.82        3.55      0.88 o
 -10   1   2       76.32       77.25      2.11 o
  -9   1   2      804.46      821.59     10.33 o
  -8   1   2      455.27      486.32      7.16 o
  -7   1   2      445.20      485.24      6.24 o
  -6   1   2      811.14      838.72      9.94 o
  -5   1   2        4.81       13.41      0.56 o
  -4   1   2     4295.21     4358.98     44.52 o
  -3   1   2     1041.92     1084.68     11.28 o
  -2   1   2       38.17       48.93      1.14 o
  -1   1   2      905.52      928.83      7.82 o
   0   1   2     3051.08     3148.74     24.78 o
   1   1   2       33.92       33.37      0.67 o
   2   1   2     3055.58     2995.59     27.35 o
   3   1   2       49.20       41.85      0.81 o
   4   1   2     1743.30     1759.44     14.99 o
   5   1   2      398.64      389.43      4.06 o
   6   1   2       46.75       47.75      1.39 o
   7   1   2      310.56      345.83      4.31 o
   8   1   2      718.51      702.43      7.73 o
   9   1   2      763.72      788.99     11.03 o
  10   1   2       32.10       35.06      1.77 o
  11   1   2        9.47       10.93      1.78 o
  12   1   2       11.08        8.17      1.73 o
  13   1   2      123.17      132.28      4.28 o
  14   1   2        5.48        4.97      1.66 o
  15   1   2       31.33       26.01      4.95 o
  16   1   2        3.84        0.44      3.00 o
  17   1   2        2.96        1.46      3.13 o
  18   1   2       23.22       20.66      4.07 o
  19   1   2        0.38       -3.14      3.14 o
 -20   2   2        0.10       -2.11      2.11 o
 -19   2   2        2.92        5.23      2.35 o
 -18   2   2        3.28        0.10      1.93 o
 -17   2   2        0.26       -0.72      1.52 o
 -16   2   2        0.26       -1.08      1.37 o
 -15   2   2      101.49      100.60      3.53 o
 -14   2   2        0.08       -0.62      1.47 o
 -13   2   2       68.33       70.27      3.05 o
 -12   2   2        2.40        0.61      0.93 o
 -11   2   2       12.29       13.01      1.16 o
 -10   2   2      276.18      283.70      4.57 o
  -9   2   2      759.25      772.83      9.83 o
  -8   2   2       85.47       94.49      1.94 o
  -7   2   2      406.12      424.10      5.21 o
  -6   2   2       83.78       93.53      1.66 o
  -5   2   2     2192.50     2270.41     22.04 o
  -4   2   2     2231.19     2255.22     21.81 o
  -3   2   2     4140.36     4163.47     35.51 o
  -2   2   2     2237.55     2349.85     21.39 o
  -1   2   2     1891.13     1885.28     15.77 o
   0   2   2      109.92      101.29      1.18 o
   1   2   2       60.07       59.52      0.92 o
   2   2   2     4800.73     4865.73     44.41 o
   3   2   2      115.26      116.91      1.48 o
   4   2   2     2492.14     2567.61     20.69 o
   5   2   2        0.00       -0.38      0.38 o
   6   2   2      112.05      117.66      2.00 o
   7   2   2      164.42      172.73      2.64 o
   8   2   2        8.36       14.81      1.12 o
   9   2   2        1.22       -0.49      0.71 o
  10   2   2       92.29       95.14      2.75 o
  11   2   2      223.28      214.56      5.46 o
  12   2   2      107.68       99.67      4.52 o
  13   2   2       37.50       36.35      2.75 o
  14   2   2       10.83        8.21      2.04 o
  15   2   2       26.85       26.50      8.50 o
  16   2   2        0.32        0.23      2.67 o
  17   2   2        1.46        8.04      6.31 o
  18   2   2        0.06       -3.11      4.83 o
  19   2   2       33.23       29.82      4.92 o
 -20   3   2        7.87       12.24      3.06 o
 -19   3   2        2.01        3.33      2.26 o
 -18   3   2       20.21       27.21      2.65 o
 -17   3   2       38.26       41.77      2.78 o
 -16   3   2        4.80        2.90      1.80 o
 -15   3   2        0.92        0.15      1.58 o
 -14   3   2       13.91       13.35      1.94 o
 -13   3   2      258.27      261.37      6.04 o
 -12   3   2       21.82       24.94      1.69 o
 -11   3   2      279.89      289.08      4.88 o
 -10   3   2      207.92      216.21      3.87 o
  -9   3   2       29.23       28.85      1.22 o
  -8   3   2      695.33      794.26      9.19 o
  -7   3   2      478.37      539.76      6.46 o
  -6   3   2       72.27       62.01      1.30 o
  -5   3   2     1723.77     1833.50     18.01 o
  -4   3   2     1822.44     1858.57     17.03 o
  -3   3   2        9.74       10.77      0.57 o
  -2   3   2     2040.13     2103.69     19.32 o
  -1   3   2     4460.81     4467.36     38.49 o
   0   3   2      295.56      302.14      3.21 o
   1   3   2      595.49      579.51      5.51 o
   2   3   2        7.38        4.61      0.42 o
   3   3   2       86.81       74.41      1.29 o
   4   3   2     3890.43     4158.42     36.11 o
   5   3   2     1583.16     1745.24     15.80 o
   6   3   2      191.16      164.31      2.67 o
   7   3   2       44.57       36.68      1.30 o
   8   3   2      600.11      607.46      8.47 o
   9   3   2      338.44      358.01      4.97 o
  10   3   2       24.89       23.87      1.79 o
  11   3   2        1.44        1.95      1.36 o
  12   3   2        0.01       -1.37      1.37 o
  13   3   2       20.33       25.85      2.45 o
  14   3   2        4.26        3.34      2.19 o
  15   3   2       40.64       39.40      5.62 o
  16   3   2        0.13       -2.93      3.41 o
  17   3   2        0.16       -0.30      3.25 o
  18   3   2        7.54        9.05      8.50 o
  19   3   2        0.88       -2.70      4.69 o
 -19   4   2        0.06       -1.92      1.92 o
 -18   4   2       28.40       30.20      2.76 o
 -17   4   2        0.92       -0.81      1.86 o
 -16   4   2       26.71       29.30      2.71 o
 -15   4   2       38.38       35.84      2.68 o
 -14   4   2       35.41       35.00      2.56 o
 -13   4   2       83.98       77.09      3.28 o
 -12   4   2        2.55        4.85      1.36 o
 -11   4   2      163.49      160.72      3.29 o
 -10   4   2      153.81      175.28      3.21 o
  -9   4   2       48.34       56.19      1.71 o
  -8   4   2       44.44       45.44      1.74 o
  -7   4   2      359.33      361.89      4.43 o
  -6   4   2        0.39       -0.43      0.43 o
  -5   4   2     1399.41     1460.42     14.62 o
  -4   4   2       16.54       12.68      0.64 o
  -3   4   2     3536.70     3664.99     33.18 o
  -2   4   2      353.69      325.78      3.69 o
  -1   4   2      520.33      532.74      5.68 o
   0   4   2       60.48       69.28      1.15 o
   1   4   2      180.44      152.20      1.94 o
   2   4   2      864.05      930.17      9.14 o
   3   4   2      801.96      844.35      8.06 o
   4   4   2       49.94       49.55      1.50 o
   5   4   2      102.32      103.09      1.88 o
   6   4   2      593.94      620.46      7.15 o
   7   4   2        9.16       14.39      1.34 o
   8   4   2        8.44        8.87      0.93 o
   9   4   2        1.44        2.12      0.79 o
  10   4   2      156.82      161.45      3.65 o
  11   4   2        8.65        9.64      1.78 o
  12   4   2       68.20       69.93      3.36 o
  13   4   2       13.26       14.54      2.57 o
  14   4   2       22.54       15.92      3.93 o
  15   4   2        0.15       -2.36      2.36 o
  16   4   2        1.20        4.05      2.99 o
  17   4   2        0.01        1.09      4.58 o
  18   4   2        0.02        1.81      6.00 o
 -19   5   2        0.00       -2.03      2.03 o
 -18   5   2        0.18       -2.01      2.01 o
 -17   5   2       35.59       34.74      3.07 o
 -16   5   2        2.88       -1.78      1.78 o
 -15   5   2       51.69       47.75      3.04 o
 -14   5   2       21.06       21.17      2.26 o
 -13   5   2       64.93       63.23      3.04 o
 -12   5   2      182.65      176.49      4.31 o
 -11   5   2      286.80      278.97      5.61 o
 -10   5   2       10.31        8.85      1.02 o
  -9   5   2      112.29      114.30      2.46 o
  -8   5   2       65.81       71.73      1.86 o
  -7   5   2      128.77      112.55      2.08 o
  -6   5   2      109.90       99.64      1.88 o
  -5   5   2      220.62      228.59      3.10 o
  -4   5   2      124.05      109.52      2.26 o
  -3   5   2      628.85      637.58      6.79 o
  -2   5   2      451.65      475.53      5.27 o
  -1   5   2       42.33       43.36      1.01 o
   0   5   2      151.21      147.97      2.06 o
   1   5   2      597.70      639.89      6.59 o
   2   5   2      219.09      250.72      3.13 o
   3   5   2      173.85      195.54      2.55 o
   4   5   2       48.23       61.01      1.78 o
   5   5   2     2930.62     3126.57     29.10 o
   6   5   2       27.30       33.30      1.27 o
   7   5   2      650.00      695.85      8.08 o
   8   5   2       12.13       12.16      1.03 o
   9   5   2        0.60       -0.27      0.82 o
  10   5   2       59.31       56.47      2.49 o
  11   5   2        0.00       -0.53      1.20 o
  12   5   2        0.04        2.79      1.62 o
  13   5   2        0.45       -1.57      1.93 o
  14   5   2        7.51        7.95      2.54 o
  15   5   2        0.08       -1.10      3.92 o
  16   5   2       25.70       24.10      4.17 o
  17   5   2        0.40        0.04      3.17 o
  18   5   2        0.30        1.30      3.11 o
 -19   6   2        1.58        5.80      2.88 o
 -18   6   2       22.11       17.62      3.27 o
 -17   6   2        4.72        2.29      2.14 o
 -16   6   2        4.10        1.64      1.96 o
 -15   6   2       21.94       15.09      2.26 o
 -14   6   2       24.30       25.72      2.40 o
 -13   6   2        5.80        5.41      2.14 o
 -12   6   2       41.06       35.51      2.16 o
 -11   6   2      126.39      128.12      3.19 o
 -10   6   2      191.16      171.44      3.86 o
  -9   6   2       29.68       24.47      1.31 o
  -8   6   2      100.68       94.60      2.07 o
  -7   6   2        6.54        8.08      0.76 o
  -6   6   2       27.50       24.08      1.08 o
  -5   6   2       74.98       56.03      1.86 o
  -4   6   2     1721.33     1801.63     19.23 o
  -3   6   2      111.76      150.13      2.21 o
  -2   6   2       43.08       59.40      1.28 o
  -1   6   2       20.77       17.49      0.75 o
   0   6   2      612.30      654.67      6.81 o
   1   6   2      222.25      266.86      3.54 o
   2   6   2      203.73      204.61      2.67 o
   3   6   2        0.00       -0.46      0.46 o
   4   6   2      217.74      214.13      3.05 o
   5   6   2      278.13      276.99      3.73 o
   6   6   2       55.52       61.50      1.72 o
   7   6   2       31.64       32.87      1.37 o
   8   6   2       38.84       38.27      1.75 o
   9   6   2       28.87       31.34      1.76 o
  10   6   2      118.87      112.95      3.51 o
  11   6   2       26.12       31.80      2.17 o
  12   6   2       10.05        7.94      1.83 o
  13   6   2       31.40       41.07      3.45 o
  14   6   2       50.62       48.97      6.87 o
  15   6   2        0.02        1.21      2.69 o
  16   6   2        7.63        0.50      3.12 o
  17   6   2       11.96        4.10      3.67 o
  18   6   2        3.28        7.29      3.97 o
 -19   7   2        0.43        4.01      2.74 o
 -18   7   2       19.30       22.03      3.36 o
 -17   7   2        3.04        2.50      2.51 o
 -16   7   2       56.29       52.57      3.48 o
 -15   7   2       29.13       20.96      2.52 o
 -14   7   2        4.75        3.89      1.60 o
 -13   7   2        0.86        0.37      1.37 o
 -12   7   2      301.83      283.04      5.87 o
 -11   7   2       31.51       29.47      1.97 o
 -10   7   2       34.90       31.20      1.71 o
  -9   7   2       33.76       36.73      1.71 o
  -8   7   2       28.30       26.57      1.33 o
  -7   7   2       13.30       14.82      1.23 o
  -6   7   2        3.49        5.87      0.75 o
  -5   7   2        0.43        0.45      0.56 o
  -4   7   2      264.46      278.44      3.76 o
  -3   7   2     1565.75     1731.50     16.48 o
  -2   7   2     1582.57     1617.01     15.55 o
  -1   7   2     1564.97     1646.75     15.82 o
   0   7   2     1688.88     1714.78     16.46 o
   1   7   2     2232.30     2325.96     23.24 o
   2   7   2      229.33      241.73      3.49 o
   3   7   2        4.67        4.09      0.66 o
   4   7   2      316.68      343.59      4.37 o
   5   7   2      101.48      108.32      2.19 o
   6   7   2       19.58       23.18      1.21 o
   7   7   2       96.31      109.81      2.46 o
   8   7   2       66.48       59.97      2.25 o
   9   7   2       69.24       71.19      2.51 o
  10   7   2       22.29       19.61      1.87 o
  11   7   2       68.67       64.91      3.21 o
  12   7   2       36.60       37.11      2.76 o
  13   7   2       88.90       90.12      4.70 o
  14   7   2        6.33       11.23      3.27 o
  15   7   2       24.85       31.11      4.40 o
  16   7   2       58.27       69.73      5.97 o
  17   7   2       11.23       14.49      4.22 o
  18   7   2        8.20        9.76      4.05 o
 -18   8   2       10.43       15.68      5.13 o
 -17   8   2        7.48       10.75      2.99 o
 -16   8   2        6.15        5.65      2.58 o
 -15   8   2       66.43       66.86      3.31 o
 -14   8   2        0.03        1.92      1.54 o
 -13   8   2        9.79        7.54      2.54 o
 -12   8   2        5.46        6.09      1.52 o
 -11   8   2        3.17        3.58      1.34 o
 -10   8   2        4.35        7.34      1.39 o
  -9   8   2        0.10       -0.46      0.91 o
  -8   8   2       36.25       32.48      2.06 o
  -7   8   2       12.31       17.67      1.14 o
  -6   8   2        0.02        0.48      0.67 o
  -5   8   2      120.64      115.89      2.60 o
  -4   8   2        0.63        0.54      0.58 o
  -3   8   2       12.67       12.85      0.85 o
  -2   8   2        8.55        7.91      0.73 o
  -1   8   2       43.48       50.49      1.75 o
   0   8   2      168.88      186.06      2.99 o
   1   8   2     1863.60     1965.09     21.31 o
   2   8   2       20.10       29.96      1.46 o
   3   8   2        0.00       -0.24      0.68 o
   4   8   2      113.03      105.25      2.41 o
   5   8   2      278.97      305.62      4.55 o
   6   8   2       39.25       41.62      1.58 o
   7   8   2        0.91        1.21      0.91 o
   8   8   2       20.77       16.56      1.56 o
   9   8   2       55.70       54.97      2.83 o
  10   8   2       20.75       19.72      2.13 o
  11   8   2        0.06       -1.50      1.50 o
  12   8   2       25.24       24.29      3.46 o
  13   8   2       80.32       76.68      4.39 o
  14   8   2        7.14        7.25      2.55 o
  15   8   2        0.53       -2.47      2.47 o
  16   8   2        7.01        8.76      3.91 o
  17   8   2       21.66       16.94      4.43 o
 -18   9   2        0.09        4.58      2.85 o
 -17   9   2       27.89       34.54      3.84 o
 -16   9   2        1.94        1.96      2.08 o
 -15   9   2        1.03        0.12      1.96 o
 -14   9   2      118.45      126.92      4.34 o
 -13   9   2        5.74        6.95      1.69 o
 -12   9   2      100.42       99.03      3.61 o
 -11   9   2       59.52       50.94      2.57 o
 -10   9   2       68.62       65.04      2.75 o
  -9   9   2       14.31       13.31      1.61 o
  -8   9   2       22.14       24.32      1.60 o
  -7   9   2       54.07       57.29      2.14 o
  -6   9   2      756.63      723.01      8.49 o
  -5   9   2      262.70      251.04      3.85 o
  -4   9   2        0.90        0.47      0.66 o
  -3   9   2       33.77       33.12      1.24 o
  -2   9   2       85.35       80.47      2.45 o
  -1   9   2       97.08      110.68      2.29 o
   0   9   2      503.40      469.04      6.29 o
   1   9   2        5.63        6.19      0.84 o
   2   9   2      289.21      276.36      4.10 o
   3   9   2       59.47       56.28      1.76 o
   4   9   2       58.40       58.98      1.82 o
   5   9   2      213.63      203.43      3.80 o
   6   9   2       62.34       54.46      2.75 o
   7   9   2      380.61      374.98      6.28 o
   8   9   2       25.52       26.28      3.85 o
   9   9   2        0.81        0.95      1.51 o
  10   9   2        0.68       -0.85      1.50 o
  11   9   2      140.30      140.04      4.79 o
  12   9   2       28.28       27.48      2.80 o
  13   9   2        0.73       -2.10      2.10 o
  14   9   2        4.36        0.48      2.22 o
  15   9   2        9.52        9.42      2.88 o
  16   9   2        0.70        2.47      9.58 o
  17   9   2        3.79        2.78      3.82 o
 -17  10   2        9.09       10.17      4.49 o
 -16  10   2       10.42        7.86      2.44 o
 -15  10   2       18.47       10.59      2.46 o
 -14  10   2       36.19       33.76      3.02 o
 -13  10   2        1.86        5.87      1.81 o
 -12  10   2       17.58       15.42      2.03 o
 -11  10   2        0.29       -1.31      1.31 o
 -10  10   2       12.56       11.99      1.71 o
  -9  10   2       60.57       52.67      2.55 o
  -8  10   2        4.92        4.19      1.69 o
  -7  10   2        7.57       11.18      1.39 o
  -6  10   2      122.45      125.97      3.14 o
  -5  10   2      307.85      298.40      4.76 o
  -4  10   2       65.14       70.38      2.03 o
  -3  10   2        1.31        2.94      0.92 o
  -2  10   2      163.08      155.37      2.95 o
  -1  10   2      493.89      489.01      6.66 o
   0  10   2        1.75        2.03      0.79 o
   1  10   2      134.58      119.95      2.91 o
   2  10   2      142.96      138.48      2.82 o
   3  10   2       80.20       70.89      2.22 o
   4  10   2        2.56        3.10      1.00 o
   5  10   2      107.65      103.14      3.22 o
   6  10   2       11.53        7.81      1.51 o
   7  10   2       79.85       71.35      3.20 o
   8  10   2      139.88      134.39      7.61 o
   9  10   2        0.01       -0.80      1.58 o
  10  10   2        0.51        0.36      2.07 o
  11  10   2      202.18      208.90      6.08 o
  12  10   2        1.17        1.93      2.28 o
  13  10   2        0.00        0.30      2.14 o
  14  10   2        3.33        2.72      2.40 o
  15  10   2       10.62        5.24      2.76 o
  16  10   2        2.04        5.31      4.21 o
 -17  11   2        7.75       14.15      2.94 o
 -16  11   2       39.89       50.61      3.83 o
 -15  11   2        4.76        3.94      2.29 o
 -14  11   2       73.59       69.33      3.86 o
 -13  11   2        3.62        0.51      1.97 o
 -12  11   2       29.44       27.62      2.95 o
 -11  11   2        4.60        1.96      1.56 o
 -10  11   2        3.35        4.67      1.55 o
  -9  11   2       35.06       36.31      2.33 o
  -8  11   2        0.24        0.12      1.32 o
  -7  11   2      393.49      356.38      6.79 o
  -6  11   2       94.98       90.23      2.82 o
  -5  11   2      108.24       92.43      2.82 o
  -4  11   2      186.73      182.33      3.90 o
  -3  11   2      187.02      189.84      3.45 o
  -2  11   2      166.61      145.93      3.00 o
  -1  11   2       38.09       35.68      1.75 o
   0  11   2      471.12      482.83      7.40 o
   1  11   2      318.29      292.85      5.27 o
   2  11   2      248.13      249.50      4.80 o
   3  11   2      225.09      213.98      4.41 o
   4  11   2        2.43        2.04      1.28 o
   5  11   2        6.87        4.57      1.41 o
   6  11   2       84.64       79.87      3.15 o
   7  11   2        0.12        1.47      1.57 o
   8  11   2        2.33       -1.27      1.46 o
   9  11   2      105.30      108.77      5.29 o
  10  11   2       11.06        8.69      3.17 o
  11  11   2        0.25        0.58      2.30 o
  12  11   2       11.02        7.89      2.74 o
  13  11   2        6.52        6.78      2.66 o
  14  11   2        5.14        2.57      2.64 o
  15  11   2        2.88       -0.30      2.55 o
  16  11   2        1.10       -2.21      2.61 o
 -16  12   2        6.56        6.96      2.70 o
 -15  12   2       30.73       27.85      3.28 o
 -14  12   2        3.61        5.16      2.28 o
 -13  12   2        0.01        2.82      2.12 o
 -12  12   2        0.00        0.68      1.91 o
 -11  12   2       28.34       36.70      2.95 o
 -10  12   2       20.89       22.22      2.49 o
  -9  12   2        0.15       -0.17      1.43 o
  -8  12   2       32.96       30.71      2.33 o
  -7  12   2       10.34        9.45      1.52 o
  -6  12   2       65.15       55.20      2.55 o
  -5  12   2       53.73       49.00      2.23 o
  -4  12   2       29.72       29.47      1.88 o
  -3  12   2      195.64      191.41      4.18 o
  -2  12   2        0.13       -1.13      1.44 o
  -1  12   2       41.50       42.20      1.95 o
   0  12   2        0.17        0.26      1.84 o
   1  12   2      228.34      211.39      4.93 o
   2  12   2       25.94       22.52      2.28 o
   3  12   2        4.26        6.16      1.69 o
   4  12   2       37.21       30.03      2.20 o
   5  12   2        2.75        1.42      1.47 o
   6  12   2       25.42       21.59      2.34 o
   7  12   2      115.42      110.05      5.20 o
   8  12   2       15.97       17.83      2.69 o
   9  12   2       15.65       14.55      2.67 o
  10  12   2       23.79       24.93      3.13 o
  11  12   2       24.07       29.01      3.43 o
  12  12   2        1.11        4.17      3.51 o
  13  12   2        8.17        1.25      2.77 o
  14  12   2        6.77        3.77      2.84 o
  15  12   2        1.78        1.45      2.84 o
 -15  13   2        7.95        5.61      2.68 o
 -14  13   2        2.72        1.35      3.14 o
 -13  13   2        3.88        4.37      3.05 o
 -12  13   2       27.69       34.20      3.75 o
 -11  13   2       33.08       31.36      2.99 o
 -10  13   2       42.96       48.43      3.29 o
  -9  13   2       43.54       37.07      2.62 o
  -8  13   2       19.85       27.24      2.36 o
  -7  13   2      123.16      110.97      4.27 o
  -6  13   2       85.55       76.61      3.60 o
  -5  13   2      253.31      239.51      5.42 o
  -4  13   2      156.68      151.11      4.22 o
  -3  13   2       46.84       50.63      2.56 o
  -2  13   2       76.94       75.69      3.02 o
  -1  13   2      235.00      223.33      5.12 o
   0  13   2        1.01       -1.44      1.44 o
   1  13   2      249.77      244.80      6.12 o
   2  13   2        0.14       -1.54      1.54 o
   3  13   2        4.85        7.56      1.85 o
   4  13   2       24.25       17.95      3.19 o
   5  13   2        0.56       -1.82      3.20 o
   6  13   2       17.47       18.50      2.78 o
   7  13   2       28.58       24.49      3.71 o
   8  13   2        0.01        1.46      2.10 o
   9  13   2       34.61       31.92      3.36 o
  10  13   2       13.83       17.13      3.11 o
  11  13   2       13.37       11.51      3.02 o
  12  13   2        8.88       12.46      4.60 o
  13  13   2       10.41       10.49      3.90 o
  14  13   2        3.63        3.12      3.48 o
 -14  14   2        5.69        5.24      4.05 o
 -13  14   2        6.42       10.13      2.72 o
 -12  14   2        2.29       -0.95      2.12 o
 -11  14   2        1.15        2.26      1.88 o
 -10  14   2       30.99       37.18      2.85 o
  -9  14   2       66.99       66.31      3.37 o
  -8  14   2        3.06        3.94      1.80 o
  -7  14   2        5.23        4.51      1.91 o
  -6  14   2        0.64        0.18      1.71 o
  -5  14   2        0.30       -1.61      1.61 o
  -4  14   2        0.05        1.19      1.54 o
  -3  14   2      137.17      135.90      4.91 o
  -2  14   2        0.85        1.73      1.54 o
  -1  14   2        6.42        9.14      1.98 o
   0  14   2       16.25       16.14      2.05 o
   1  14   2       62.78       54.75      2.85 o
   2  14   2      129.89      134.18      4.80 o
   3  14   2       64.01       53.07      3.24 o
   4  14   2       37.07       27.68      3.10 o
   5  14   2        7.00        6.55      2.74 o
   6  14   2       38.26       44.38      3.71 o
   7  14   2       17.74       12.88      3.49 o
   8  14   2        1.39        0.79      2.33 o
   9  14   2        0.01       -2.27      2.27 o
  10  14   2       36.07       42.24      4.04 o
  11  14   2       46.06       65.89      9.06 o
  12  14   2        1.53       10.48      3.10 o
  13  14   2       16.12       14.22      3.48 o
 -13  15   2        3.94       -0.47      2.54 o
 -12  15   2       57.55       63.58      4.20 o
 -11  15   2       13.56       20.99      3.11 o
 -10  15   2        2.54        5.49      2.12 o
  -9  15   2       12.68        8.24      2.19 o
  -8  15   2       69.01       82.26      3.74 o
  -7  15   2        2.35        4.31      2.01 o
  -6  15   2        5.27        1.94      3.80 o
  -5  15   2        0.01        2.42      1.89 o
  -4  15   2       30.61       33.54      2.98 o
  -3  15   2      166.10      180.71      4.98 o
  -2  15   2       41.59       38.26      2.67 o
  -1  15   2       36.99       31.72      2.51 o
   0  15   2        0.55       -1.45      1.45 o
   1  15   2       66.31       67.73      3.28 o
   2  15   2       44.67       43.66      3.19 o
   3  15   2        1.91        1.70      3.45 o
   4  15   2        0.94        5.77      2.51 o
   5  15   2      211.00      220.26      7.38 o
   6  15   2        4.35        4.51      2.72 o
   7  15   2       89.96      116.95      6.98 o
   8  15   2       34.39       47.74      7.33 o
   9  15   2        9.67       13.94      3.19 o
  10  15   2        2.69        1.69      2.70 o
  11  15   2        0.00       -2.22      2.76 o
  12  15   2       14.02       16.34      3.65 o
 -12  16   2        0.45        3.96      3.03 o
 -11  16   2       17.56       21.51      3.20 o
 -10  16   2       38.45       40.18      3.24 o
  -9  16   2        1.63        2.66      2.01 o
  -8  16   2        6.05        7.64      2.13 o
  -7  16   2       31.19       31.61      3.06 o
  -6  16   2        0.93       -1.02      1.96 o
  -5  16   2        2.88        5.17      2.30 o
  -4  16   2       52.64       60.01      3.75 o
  -3  16   2        1.10        2.56      2.12 o
  -2  16   2       39.69       37.34      3.22 o
  -1  16   2        3.09       -0.38      1.77 o
   0  16   2       10.82       13.48      2.53 o
   1  16   2        0.52        1.27      2.07 o
   2  16   2       15.71       18.48      2.76 o
   3  16   2        3.43        0.98      2.10 o
   4  16   2        0.27        1.06      2.33 o
   5  16   2       12.57        7.29      2.79 o
   6  16   2        7.35        7.93      2.93 o
   7  16   2       37.93       43.92      7.11 o
   8  16   2        6.69        8.60      3.07 o
   9  16   2        0.57       -0.87      2.70 o
  10  16   2       17.15       29.46      5.17 o
  11  16   2        0.76        2.63      3.16 o
 -11  17   2        0.00       -0.67      2.85 o
 -10  17   2       16.43       27.50      3.90 o
  -9  17   2        0.19        3.43      2.46 o
  -8  17   2       19.70       13.35      3.37 o
  -7  17   2        1.73        1.81      2.72 o
  -6  17   2        0.89       -0.80      2.32 o
  -5  17   2        1.16       -1.00      3.48 o
  -4  17   2        0.97        1.09      2.53 o
  -3  17   2        5.00        3.94      3.08 o
  -2  17   2        5.60        4.56      6.18 o
  -1  17   2       20.65       20.20      3.34 o
   0  17   2        2.61        4.56      2.22 o
   1  17   2       23.24       24.31      3.03 o
   2  17   2        6.60        5.69      2.28 o
   3  17   2        6.62        7.41      2.50 o
   4  17   2        9.19        6.36      3.09 o
   5  17   2        7.18        8.34      3.06 o
   6  17   2        3.18        6.01      3.11 o
   7  17   2       11.44        9.42      4.24 o
   8  17   2       12.71       19.62      3.77 o
   9  17   2        0.06        0.83      2.89 o
  10  17   2        0.15        1.51      2.93 o
  -9  18   2        0.59        2.13      2.54 o
  -8  18   2       16.48       19.64      3.24 o
  -7  18   2        2.77        5.17      3.47 o
  -6  18   2       12.89        7.17      3.00 o
  -5  18   2        3.33        3.11      3.23 o
  -4  18   2        0.17       -0.19      2.79 o
  -3  18   2        1.32        3.42      2.94 o
  -2  18   2       31.75       33.18      5.23 o
  -1  18   2       20.43       21.88      3.62 o
   0  18   2        1.47        9.28      3.04 o
   1  18   2        0.23       -0.63      2.56 o
   2  18   2       16.59       25.41      3.18 o
   3  18   2        0.05        0.24      2.32 o
   4  18   2       14.80       14.19      2.99 o
   5  18   2        2.38        5.53      2.77 o
   6  18   2        0.53        1.00      2.73 o
   7  18   2       48.57       52.19      6.85 o
   8  18   2       31.13       38.59     11.16 o
  -7  19   2        9.45        5.89      3.40 o
  -6  19   2        0.03        0.75      2.98 o
  -5  19   2        3.12        2.37      3.02 o
  -4  19   2        9.07       12.03      3.38 o
  -3  19   2        9.12       12.93      5.24 o
  -2  19   2        3.68       11.68      3.33 o
  -1  19   2        1.48       -1.77      2.70 o
   0  19   2        4.25        3.20      3.05 o
   1  19   2        6.77        9.58      3.17 o
   2  19   2        0.13       -2.60      2.60 o
   3  19   2        0.06       -2.88      3.07 o
   4  19   2        1.65        1.40      2.83 o
   5  19   2        7.59        6.96      3.40 o
   6  19   2        3.88        7.16      3.32 o
  -3  20   2        9.34       -4.72      6.31 o
  -2  20   2        0.02       -2.90      2.90 o
  -1  20   2        1.50        3.88      3.17 o
   0  20   2        1.56        4.80      3.27 o
   1  20   2        6.48        8.52      3.54 o
   2  20   2        6.65        2.42      6.88 o
 -20   1   3        2.18       -1.44      2.37 o
 -19   1   3        1.22        3.33      2.11 o
 -18   1   3        0.75       -1.69      1.69 o
 -17   1   3        7.52        4.97      1.84 o
 -16   1   3        0.95        2.01      1.61 o
 -15   1   3      103.54      103.15      3.42 o
 -14   1   3       32.37       31.94      2.00 o
 -13   1   3      114.43      113.96      2.95 o
 -12   1   3       20.77       24.38      1.42 o
 -11   1   3      314.92      328.63      5.11 o
 -10   1   3      127.33      134.75      2.74 o
  -9   1   3      241.22      241.00      3.76 o
  -8   1   3      473.67      527.22      6.76 o
  -7   1   3     2829.61     3021.66     33.87 o
  -6   1   3      209.45      266.72      3.96 o
  -5   1   3      414.55      456.36      5.00 o
  -4   1   3      537.35      592.60      8.52 o
  -3   1   3        0.68        2.01      0.32 o
  -2   1   3        4.06        4.66      0.54 o
  -1   1   3      493.34      484.33      4.64 o
   0   1   3      980.20     1032.65      9.70 o
   1   1   3       11.90       12.80      0.45 o
   2   1   3      509.66      521.66      5.59 o
   3   1   3      524.04      545.22      5.96 o
   4   1   3     4620.95     4925.91     47.95 o
   5   1   3      654.55      698.50      7.88 o
   6   1   3       97.27      108.31      2.18 o
   7   1   3        4.63        4.70      1.16 o
   8   1   3        0.39       -0.78      0.78 o
   9   1   3        1.81        0.67      0.96 o
  10   1   3       29.62       32.18      1.70 o
  11   1   3       19.85       20.99      1.94 o
  12   1   3      135.49      137.67      4.17 o
  13   1   3        1.16        1.62      2.93 o
  14   1   3       15.27       19.04      3.40 o
  15   1   3        0.73       -2.00      2.42 o
  16   1   3        7.18        7.82      3.19 o
  17   1   3        1.08        1.84      3.23 o
  18   1   3        0.40        7.87      4.17 o
 -20   2   3        3.62        6.86      2.35 o
 -19   2   3       17.74       17.25      2.65 o
 -18   2   3        0.26        1.01      1.86 o
 -17   2   3        0.75        1.44      1.73 o
 -16   2   3        0.03        0.04      1.50 o
 -15   2   3       31.16       32.36      2.13 o
 -14   2   3      118.87      113.54      5.30 o
 -13   2   3      111.91      115.00      3.70 o
 -12   2   3       89.48       93.47      2.56 o
 -11   2   3        4.07        3.62      0.88 o
 -10   2   3       61.27       69.21      1.96 o
  -9   2   3        5.78        5.84      0.82 o
  -8   2   3      746.54      775.14      9.52 o
  -7   2   3       14.36       10.84      0.68 o
  -6   2   3      396.05      454.82      5.27 o
  -5   2   3      361.66      394.74      4.21 o
  -4   2   3      636.02      631.92      7.35 o
  -3   2   3      853.46      844.13      9.61 o
  -2   2   3      134.01      120.27      1.42 o
  -1   2   3        3.23        7.05      0.37 o
   0   2   3     1208.90     1220.13     11.44 o
   1   2   3     1903.43     1916.33     17.78 o
   2   2   3      731.79      748.87      7.39 o
   3   2   3       98.68      121.79      1.93 o
   4   2   3      639.66      626.94      6.57 o
   5   2   3      208.00      241.50      3.19 o
   6   2   3     1090.41     1146.26     12.16 o
   7   2   3     1221.57     1289.74     15.91 o
   8   2   3      240.12      245.11      4.44 o
   9   2   3      126.91      129.18      3.22 o
  10   2   3      288.80      299.00      5.97 o
  11   2   3       70.54       65.67      3.22 o
  12   2   3        0.00       -1.01      1.60 o
  13   2   3        0.16       -2.05      2.05 o
  14   2   3       72.18       66.69      5.05 o
  15   2   3       15.63       19.90      5.10 o
  16   2   3        3.51        5.44      3.05 o
  17   2   3        3.63        0.51      2.88 o
  18   2   3        2.85       -0.25      3.32 o
 -20   3   3        4.94        5.66      2.48 o
 -19   3   3        0.71       -0.19      1.99 o
 -18   3   3        0.95        2.37      1.72 o
 -17   3   3        8.90        7.67      1.79 o
 -16   3   3        3.08        2.80      1.50 o
 -15   3   3       30.70       28.83      2.37 o
 -14   3   3        0.10        0.41      1.39 o
 -13   3   3      269.80      246.92      5.04 o
 -12   3   3       11.88       13.56      1.29 o
 -11   3   3       35.87       33.97      1.56 o
 -10   3   3      353.60      360.20      5.39 o
  -9   3   3      101.90      107.56      2.19 o
  -8   3   3       15.65       12.85      0.83 o
  -7   3   3     1398.40     1336.77     14.39 o
  -6   3   3      176.57      169.22      2.47 o
  -5   3   3     1206.59     1366.87     12.62 o
  -4   3   3      124.73      113.97      1.48 o
  -3   3   3      287.05      322.53      3.35 o
  -2   3   3      497.53      537.98      5.26 o
  -1   3   3       53.01       64.28      1.58 o
   0   3   3       56.74       54.96      1.02 o
   1   3   3      251.87      262.90      3.21 o
   2   3   3       87.72       82.77      1.46 o
   3   3   3       28.57       28.86      0.94 o
   4   3   3     1794.18     1898.23     17.11 o
   5   3   3      365.46      385.01      4.56 o
   6   3   3     2750.04     2739.64     27.22 o
   7   3   3       50.63       50.88      1.73 o
   8   3   3       44.95       46.06      1.72 o
   9   3   3      636.48      637.86      9.14 o
  10   3   3      288.32      288.07      5.89 o
  11   3   3       77.35       88.43      3.70 o
  12   3   3        0.03       -0.52      1.69 o
  13   3   3       15.38       15.58      3.10 o
  14   3   3        9.46        6.17      2.81 o
  15   3   3        3.02        2.83      6.10 o
  16   3   3        1.80        5.68      3.23 o
  17   3   3        3.08        0.93      3.38 o
  18   3   3        1.17       -1.32      3.04 o
 -19   4   3        3.58        5.60      2.43 o
 -18   4   3       34.84       38.44      2.82 o
 -17   4   3        5.68        4.48      2.04 o
 -16   4   3       11.22        6.77      1.90 o
 -15   4   3       10.45        7.06      2.20 o
 -14   4   3        1.94        2.44      1.49 o
 -13   4   3       13.37        9.61      1.88 o
 -12   4   3       39.03       38.16      1.95 o
 -11   4   3      571.93      589.93      8.94 o
 -10   4   3       78.84       81.76      2.12 o
  -9   4   3       33.36       29.37      1.23 o
  -8   4   3        1.16        1.52      0.63 o
  -7   4   3      196.37      182.34      3.19 o
  -6   4   3     2302.17     2310.07     24.18 o
  -5   4   3     1359.08     1365.77     12.74 o
  -4   4   3       15.28       14.84      0.56 o
  -3   4   3       58.21       63.13      1.21 o
  -2   4   3     4181.63     4336.42     44.86 o
  -1   4   3      179.23      186.31      2.46 o
   0   4   3     1723.60     1758.70     17.40 o
   1   4   3        3.67        4.79      0.48 o
   2   4   3      248.38      230.47      2.94 o
   3   4   3       97.94       96.72      2.00 o
   4   4   3      964.11      990.63      9.97 o
   5   4   3      842.16      849.33      8.83 o
   6   4   3     1922.24     1936.62     18.68 o
   7   4   3       18.69       25.29      1.34 o
   8   4   3      125.38      119.52      2.74 o
   9   4   3       29.48       30.07      1.60 o
  10   4   3      222.84      216.33      5.62 o
  11   4   3      138.00      135.67      5.14 o
  12   4   3        0.07       -1.69      1.74 o
  13   4   3        6.36        5.41      2.66 o
  14   4   3       12.47       15.77      3.25 o
  15   4   3        1.29        1.55      3.01 o
  16   4   3       53.22       53.58      5.23 o
  17   4   3        0.37       -1.58      3.24 o
  18   4   3        1.41        9.99      4.09 o
 -19   5   3        6.22        6.67      2.17 o
 -18   5   3        3.84        2.68      2.43 o
 -17   5   3        1.16        1.94      1.90 o
 -16   5   3       23.57       26.20      2.52 o
 -15   5   3        2.69        2.27      1.68 o
 -14   5   3       51.45       51.42      2.81 o
 -13   5   3      125.74      124.79      4.02 o
 -12   5   3      114.72      120.03      3.09 o
 -11   5   3      243.05      245.31      4.15 o
 -10   5   3       64.38       75.45      2.10 o
  -9   5   3      125.03      121.41      2.50 o
  -8   5   3       22.43       24.02      1.12 o
  -7   5   3        0.39       -0.24      0.58 o
  -6   5   3      337.83      355.65      4.38 o
  -5   5   3     1448.17     1476.52     13.98 o
  -4   5   3      273.66      249.85      3.04 o
  -3   5   3     1963.62     2093.47     20.65 o
  -2   5   3      504.30      562.70      6.17 o
  -1   5   3      105.54      127.25      2.14 o
   0   5   3     1066.36     1121.68     11.51 o
   1   5   3      254.47      281.88      3.43 o
   2   5   3       28.59       21.94      0.97 o
   3   5   3      217.97      260.38      3.60 o
   4   5   3       13.93       16.32      0.90 o
   5   5   3      543.71      516.31      6.26 o
   6   5   3      385.20      386.27      4.85 o
   7   5   3      104.57      106.73      2.55 o
   8   5   3       17.62       23.40      1.66 o
   9   5   3        0.67        0.70      1.04 o
  10   5   3        2.30        3.73      1.65 o
  11   5   3       12.43       11.63      1.87 o
  12   5   3       22.16       14.45      5.69 o
  13   5   3        8.84        6.68      2.70 o
  14   5   3       18.18       19.94      3.67 o
  15   5   3       58.11       56.52      5.15 o
  16   5   3        7.47        1.90      3.32 o
  17   5   3        6.09        2.60      3.41 o
  18   5   3        0.08        1.97      3.69 o
 -19   6   3       11.38       13.42      3.12 o
 -18   6   3       55.31       59.10      3.75 o
 -17   6   3        7.63       10.49      2.30 o
 -16   6   3        0.60        2.15      1.81 o
 -15   6   3        1.32        0.02      1.69 o
 -14   6   3       19.94       16.88      2.95 o
 -13   6   3      140.57      151.86      4.13 o
 -12   6   3        7.45        8.18      1.29 o
 -11   6   3       36.38       30.16      1.67 o
 -10   6   3       87.41       73.44      2.17 o
  -9   6   3       92.07       89.77      2.25 o
  -8   6   3      298.31      295.04      4.37 o
  -7   6   3       29.73       24.79      1.16 o
  -6   6   3      528.39      523.56      6.66 o
  -5   6   3        0.01        0.18      0.51 o
  -4   6   3       59.69       63.07      1.35 o
  -3   6   3      259.29      261.21      4.91 o
  -2   6   3     1609.28     1729.07     18.51 o
  -1   6   3        0.00        2.36      0.59 o
   0   6   3      581.49      644.21      6.78 o
   1   6   3     1149.91     1227.62     12.07 o
   2   6   3       27.66       23.57      0.96 o
   3   6   3     1430.02     1559.51     16.11 o
   4   6   3       50.21       67.13      1.80 o
   5   6   3      211.78      211.65      4.25 o
   6   6   3        4.13        5.15      0.85 o
   7   6   3      132.46      137.65      2.99 o
   8   6   3       32.73       28.32      1.57 o
   9   6   3      280.15      286.30      5.28 o
  10   6   3      147.63      139.52      4.36 o
  11   6   3        3.34        2.59      1.90 o
  12   6   3       12.77       16.61      2.50 o
  13   6   3        0.01       -1.30      2.44 o
  14   6   3        1.11       -1.44      2.63 o
  15   6   3        7.18       16.65      6.34 o
  16   6   3       10.04       12.56      3.72 o
  17   6   3        3.05       -4.04      5.12 o
 -19   7   3        0.95        0.71      4.78 o
 -18   7   3        1.50        2.56      2.25 o
 -17   7   3        0.26       -1.85      1.85 o
 -16   7   3        2.83        1.66      1.89 o
 -15   7   3       38.17       37.15      2.85 o
 -14   7   3       10.39       10.50      1.81 o
 -13   7   3        6.61        5.03      1.49 o
 -12   7   3        0.58       -0.29      1.22 o
 -11   7   3       59.09       54.52      2.18 o
 -10   7   3       61.60       59.26      2.21 o
  -9   7   3        1.95        1.74      0.89 o
  -8   7   3      255.85      262.81      4.18 o
  -7   7   3      112.36      119.90      2.77 o
  -6   7   3      112.76      116.59      2.11 o
  -5   7   3        0.89        1.16      0.57 o
  -4   7   3      112.91      106.72      2.14 o
  -3   7   3      232.71      215.34      3.31 o
  -2   7   3      572.09      641.23      7.26 o
  -1   7   3      147.97      160.91      2.62 o
   0   7   3      163.01      155.89      2.43 o
   1   7   3        0.33        0.53      0.53 o
   2   7   3      257.42      249.16      3.64 o
   3   7   3      273.83      283.54      4.05 o
   4   7   3       78.88       61.67      1.79 o
   5   7   3       85.60       82.42      2.25 o
   6   7   3       10.15       12.03      1.07 o
   7   7   3        1.08       -0.86      0.86 o
   8   7   3        2.47        2.82      1.30 o
   9   7   3       15.64       13.16      1.70 o
  10   7   3       18.20       22.10      2.52 o
  11   7   3       18.47       21.11      2.27 o
  12   7   3       52.05       43.94      3.34 o
  13   7   3      111.02      117.27      5.71 o
  14   7   3       34.55       39.56      6.50 o
  15   7   3        6.03       -1.87      2.98 o
  16   7   3        0.30       -0.95      3.09 o
  17   7   3        1.16        3.46      3.47 o
 -18   8   3        5.88        2.47      3.39 o
 -17   8   3        0.56        0.12      2.02 o
 -16   8   3        4.45        1.03      1.90 o
 -15   8   3        1.12       -0.71      1.58 o
 -14   8   3       27.82       24.94      2.27 o
 -13   8   3        0.00       -1.10      1.44 o
 -12   8   3      143.62      144.15      4.06 o
 -11   8   3        0.11       -0.43      1.82 o
 -10   8   3      264.25      243.23      4.64 o
  -9   8   3      100.71       87.69      2.61 o
  -8   8   3      570.66      546.53      7.80 o
  -7   8   3       38.52       38.08      1.74 o
  -6   8   3        0.01       -0.53      0.53 o
  -5   8   3       26.63       22.37      1.19 o
  -4   8   3      242.62      223.25      3.15 o
  -3   8   3        5.06        4.86      0.73 o
  -2   8   3       60.35       65.48      1.68 o
  -1   8   3      248.06      258.83      3.75 o
   0   8   3      372.32      365.80      4.52 o
   1   8   3      216.16      227.31      4.12 o
   2   8   3       91.67      101.79      2.34 o
   3   8   3       29.56       28.04      1.32 o
   4   8   3      121.43      114.01      2.59 o
   5   8   3       40.69       39.39      1.58 o
   6   8   3       39.26       35.39      1.66 o
   7   8   3      209.37      194.02      4.48 o
   8   8   3      203.79      200.80      4.72 o
   9   8   3       46.51       42.42      3.41 o
  10   8   3       81.60       78.72      4.43 o
  11   8   3        7.62       10.37      2.37 o
  12   8   3        7.26       11.09      2.46 o
  13   8   3       18.70       11.67      2.71 o
  14   8   3       14.92       22.29      8.33 o
  15   8   3        0.18       -2.70      2.70 o
  16   8   3        0.42        3.07      3.34 o
  17   8   3        0.16       -4.17      4.17 o
 -18   9   3       11.39        4.20      3.33 o
 -17   9   3        1.19        0.89      2.83 o
 -16   9   3        9.91       11.53      2.53 o
 -15   9   3        9.95        8.59      1.97 o
 -14   9   3       59.34       61.63      3.11 o
 -13   9   3        3.53        3.82      1.64 o
 -12   9   3      132.29      125.00      4.05 o
 -11   9   3        3.44        4.15      1.45 o
 -10   9   3       10.41        8.11      1.52 o
  -9   9   3       43.12       38.89      1.94 o
  -8   9   3       10.54       11.24      1.20 o
  -7   9   3        8.86        9.36      1.13 o
  -6   9   3       50.15       49.21      1.80 o
  -5   9   3      571.39      531.23      6.17 o
  -4   9   3      300.23      291.80      3.95 o
  -3   9   3      141.11      153.31      2.63 o
  -2   9   3      110.16      115.50      2.39 o
  -1   9   3       14.54       17.53      1.20 o
   0   9   3      272.34      272.62      4.07 o
   1   9   3      135.13      158.55      4.71 o
   2   9   3      246.42      239.36      4.03 o
   3   9   3        8.64        4.80      0.93 o
   4   9   3      248.70      242.26      4.23 o
   5   9   3      123.01      124.63      3.23 o
   6   9   3        0.41       -1.08      1.08 o
   7   9   3       17.19       13.79      1.74 o
   8   9   3       20.43       16.99      1.84 o
   9   9   3       10.82       16.12      2.10 o
  10   9   3       19.58       17.65      2.59 o
  11   9   3       27.15       29.22      3.12 o
  12   9   3        1.18        6.18      2.31 o
  13   9   3       20.05       27.20      3.24 o
  14   9   3        0.79        0.42      2.33 o
  15   9   3        1.22        5.15      3.51 o
  16   9   3        0.37       -1.73      3.07 o
 -17  10   3        0.39       -1.36      2.47 o
 -16  10   3       32.61       44.05      4.45 o
 -15  10   3        0.08       -1.82      1.82 o
 -14  10   3       10.51        7.97      1.93 o
 -13  10   3       68.93       77.69      3.34 o
 -12  10   3      113.58      121.01      4.04 o
 -11  10   3       16.30       14.73      1.84 o
 -10  10   3       22.14       21.04      1.96 o
  -9  10   3       56.09       53.46      2.29 o
  -8  10   3        4.00        3.28      1.11 o
  -7  10   3       83.14       82.19      2.45 o
  -6  10   3       12.28       13.72      1.61 o
  -5  10   3      425.25      394.13      5.68 o
  -4  10   3      179.05      174.35      3.34 o
  -3  10   3       70.46       73.41      2.03 o
  -2  10   3       54.04       53.29      1.87 o
  -1  10   3      410.25      435.55      6.20 o
   0  10   3      247.39      255.91      4.32 o
   1  10   3      172.22      173.46      3.71 o
   2  10   3      152.22      142.51      3.16 o
   3  10   3      730.00      708.81      9.95 o
   4  10   3       56.25       51.17      2.24 o
   5  10   3      183.02      179.64      4.47 o
   6  10   3      188.51      186.82      4.68 o
   7  10   3        7.52        5.49      1.53 o
   8  10   3        9.07        9.68      3.44 o
   9  10   3        0.19       -1.79      1.79 o
  10  10   3        6.34        8.82      3.04 o
  11  10   3       12.92       10.78      2.71 o
  12  10   3        6.36        6.51      2.95 o
  13  10   3        2.61       -0.67      2.24 o
  14  10   3        6.81        4.39      2.62 o
  15  10   3        1.23       -1.30      3.22 o
  16  10   3        0.20       -2.20      3.45 o
 -17  11   3        3.45        4.85      3.85 o
 -16  11   3        4.76        8.12      2.75 o
 -15  11   3       50.10       58.27      3.75 o
 -14  11   3       18.87       16.23      3.06 o
 -13  11   3       11.76        9.69      2.39 o
 -12  11   3        5.13        7.05      2.35 o
 -11  11   3        0.05       -1.54      1.54 o
 -10  11   3       11.30       10.24      1.61 o
  -9  11   3      108.16      101.95      3.20 o
  -8  11   3      121.57      119.54      5.29 o
  -7  11   3        2.23        2.20      1.19 o
  -6  11   3       78.92       81.73      2.99 o
  -5  11   3       41.63       42.66      1.96 o
  -4  11   3        0.90       -0.19      0.94 o
  -3  11   3       15.12       15.35      1.33 o
  -2  11   3      154.45      147.72      3.17 o
  -1  11   3      138.99      143.68      3.73 o
   0  11   3       28.75       29.89      1.76 o
   1  11   3        4.39        2.17      1.08 o
   2  11   3       64.44       57.36      2.32 o
   3  11   3      187.07      169.46      3.97 o
   4  11   3       86.41       77.16      3.03 o
   5  11   3      101.37      105.28      4.69 o
   6  11   3       43.22       40.19      2.74 o
   7  11   3       49.47       44.02      3.28 o
   8  11   3       33.32       34.68      3.70 o
   9  11   3       39.48       42.18      4.29 o
  10  11   3       58.85       67.61      4.21 o
  11  11   3        2.82        4.48      2.40 o
  12  11   3       11.16       13.57      2.82 o
  13  11   3       12.63       11.38      2.97 o
  14  11   3       19.80       20.34      4.74 o
  15  11   3        4.07        6.39      2.98 o
 -16  12   3        0.00        0.57      2.22 o
 -15  12   3        8.20        6.34      2.50 o
 -14  12   3       11.93       17.84      2.69 o
 -13  12   3        2.80       -0.31      1.98 o
 -12  12   3        1.07        2.23      1.97 o
 -11  12   3       37.79       54.12      2.99 o
 -10  12   3       45.49       46.18      2.44 o
  -9  12   3        5.30        8.02      1.58 o
  -8  12   3        1.68        3.05      1.28 o
  -7  12   3       28.87       27.88      1.92 o
  -6  12   3        8.17        2.79      1.46 o
  -5  12   3      284.37      246.92      5.38 o
  -4  12   3       17.70       17.20      1.60 o
  -3  12   3       48.60       35.64      1.95 o
  -2  12   3       39.17       29.80      1.83 o
  -1  12   3        9.39        7.90      1.51 o
   0  12   3       43.72       39.45      2.26 o
   1  12   3      617.35      573.51      9.45 o
   2  12   3       55.62       49.68      3.09 o
   3  12   3        6.10        4.82      1.80 o
   4  12   3        1.66       -0.39      1.49 o
   5  12   3        2.97        1.81      1.66 o
   6  12   3       28.98       30.75      2.99 o
   7  12   3       16.97       11.57      2.51 o
   8  12   3       68.41       68.18      4.06 o
   9  12   3       19.20       20.08      2.90 o
  10  12   3        3.68        1.54      2.27 o
  11  12   3       35.86       40.65      3.78 o
  12  12   3       14.99       19.44      3.31 o
  13  12   3       26.80       32.44      3.94 o
  14  12   3        0.03        5.04      2.85 o
 -15  13   3        1.55       -0.51      2.21 o
 -14  13   3        1.37        2.98      2.32 o
 -13  13   3       23.44       22.30      2.90 o
 -12  13   3       14.34       18.87      2.71 o
 -11  13   3        8.90        8.67      2.59 o
 -10  13   3       39.81       41.45      3.61 o
  -9  13   3        4.18        4.52      2.16 o
  -8  13   3       41.97       41.37      2.58 o
  -7  13   3       43.07       42.18      2.54 o
  -6  13   3       10.50        6.44      1.66 o
  -5  13   3        1.62        0.74      1.56 o
  -4  13   3        3.00        1.39      1.43 o
  -3  13   3       70.57       58.87      2.69 o
  -2  13   3        3.51        3.02      1.42 o
  -1  13   3        5.52        6.15      1.55 o
   0  13   3        2.12        1.03      1.58 o
   1  13   3        0.18       -0.81      1.59 o
   2  13   3       38.63       35.44      2.62 o
   3  13   3       37.33       41.37      3.13 o
   4  13   3      115.08      113.56      6.52 o
   5  13   3       30.90       23.95      2.94 o
   6  13   3        4.32        6.22      2.32 o
   7  13   3        5.24        5.69      2.51 o
   8  13   3       14.41       14.28      2.76 o
   9  13   3       24.90       27.25      3.34 o
  10  13   3        0.41       -2.23      2.23 o
  11  13   3        0.81        3.25      2.56 o
  12  13   3        0.45       -0.85      3.10 o
  13  13   3        0.71       -2.53      2.53 o
  14  13   3        0.15        1.06      2.82 o
 -14  14   3        4.60        4.50      2.73 o
 -13  14   3        0.49        0.89      2.32 o
 -12  14   3       13.02        7.68      2.44 o
 -11  14   3        0.23        1.08      2.07 o
 -10  14   3       46.65       49.49      3.77 o
  -9  14   3       10.21       12.56      2.73 o
  -8  14   3       17.17       20.88      2.27 o
  -7  14   3        1.72        1.36      2.06 o
  -6  14   3       16.72       22.96      2.53 o
  -5  14   3      113.34      113.51      4.40 o
  -4  14   3       23.39       20.40      2.41 o
  -3  14   3       86.25       90.99      3.93 o
  -2  14   3       25.76       24.07      2.19 o
  -1  14   3       12.54       12.70      1.85 o
   0  14   3       79.54       72.05      3.49 o
   1  14   3      154.03      155.95      6.40 o
   2  14   3        0.00       -1.65      1.65 o
   3  14   3        2.08        0.87      1.72 o
   4  14   3        8.77        5.09      2.42 o
   5  14   3       11.43       18.71      2.89 o
   6  14   3       16.85       22.96      3.11 o
   7  14   3        0.99        0.15      2.69 o
   8  14   3       17.35       11.45      3.27 o
   9  14   3        9.06       10.56      2.97 o
  10  14   3       12.48       20.52      3.72 o
  11  14   3        9.49        9.19      3.02 o
  12  14   3        3.54        5.26      3.98 o
  13  14   3        3.99        5.64      3.54 o
 -13  15   3        7.36        7.22      2.70 o
 -12  15   3        0.13       -0.33      2.20 o
 -11  15   3        4.66        8.96      2.51 o
 -10  15   3        0.93        5.62      2.32 o
  -9  15   3        8.99        9.64      2.18 o
  -8  15   3       40.81       41.26      4.30 o
  -7  15   3        1.08       -1.61      1.61 o
  -6  15   3        9.45        4.56      2.11 o
  -5  15   3       39.94       32.12      2.92 o
  -4  15   3       13.80       12.63      2.31 o
  -3  15   3        0.88        2.10      1.91 o
  -2  15   3       78.76       80.40      6.82 o
  -1  15   3        0.74       -0.52      1.73 o
   0  15   3        0.12       -1.59      1.59 o
   1  15   3        0.59        1.31      1.83 o
   2  15   3        1.39        1.61      2.85 o
   3  15   3        0.00       -2.17      2.17 o
   4  15   3       38.35       40.75      3.77 o
   5  15   3        9.30        5.42      2.70 o
   6  15   3        0.49        0.22      2.40 o
   7  15   3        4.41        4.79      2.71 o
   8  15   3        0.78       -0.49      2.71 o
   9  15   3        6.04       12.22      3.18 o
  10  15   3        0.07        0.22      2.74 o
  11  15   3        0.00       -1.17      2.71 o
  12  15   3        6.56       10.37      3.52 o
 -12  16   3       39.87       37.96      4.01 o
 -11  16   3        1.42        5.92      2.51 o
 -10  16   3       28.38       35.49      3.49 o
  -9  16   3        2.08        0.87      1.91 o
  -8  16   3       10.01        8.92      2.19 o
  -7  16   3        5.29        4.23      2.07 o
  -6  16   3      100.29      105.79      6.71 o
  -5  16   3        0.19       -1.39      2.15 o
  -4  16   3        4.26        6.62      2.30 o
  -3  16   3        8.90        6.88      2.33 o
  -2  16   3       48.95       43.43      3.30 o
  -1  16   3        3.23        5.33      2.22 o
   0  16   3        1.04       -0.57      1.84 o
   1  16   3       20.44       19.70      2.75 o
   2  16   3        0.24       -0.02      2.34 o
   3  16   3       56.74       50.42      4.06 o
   4  16   3       24.39       17.95      3.21 o
   5  16   3        9.40        3.97      2.56 o
   6  16   3        8.09        9.55      2.92 o
   7  16   3       56.93       51.88      4.35 o
   8  16   3        6.54        6.21      3.79 o
   9  16   3        3.12        7.18      3.07 o
  10  16   3       49.89       62.83      5.03 o
 -10  17   3       24.38       30.19      3.49 o
  -9  17   3       15.69       21.94      3.26 o
  -8  17   3       55.27       66.23      3.80 o
  -7  17   3        0.75        2.56      2.18 o
  -6  17   3        4.73        3.31      2.42 o
  -5  17   3        7.10        5.46      2.41 o
  -4  17   3        1.88        1.28      2.24 o
  -3  17   3        2.56        1.81      2.30 o
  -2  17   3        0.12       -1.11      2.45 o
  -1  17   3       28.72       32.06      3.80 o
   0  17   3        3.55        0.62      3.32 o
   1  17   3        0.22        2.00      2.45 o
   2  17   3        3.81        2.85      2.66 o
   3  17   3        2.11       -3.44      3.44 o
   4  17   3       33.72       26.22      4.81 o
   5  17   3        1.96       -1.14      4.38 o
   6  17   3       14.82       26.24      5.00 o
   7  17   3       41.27       37.14      4.23 o
   8  17   3        6.35       14.72      3.53 o
   9  17   3       86.76      118.87      6.46 o
  -9  18   3        0.58        4.18      4.58 o
  -8  18   3       24.81       32.45      4.72 o
  -7  18   3       22.34       19.53      3.18 o
  -6  18   3        3.49        3.85      2.87 o
  -5  18   3        6.95        8.43      3.20 o
  -4  18   3        0.09       -0.41      3.32 o
  -3  18   3       41.66       47.92      4.43 o
  -2  18   3       29.03       35.48      4.05 o
  -1  18   3       17.80       18.79      3.52 o
   0  18   3        0.00        0.89      2.85 o
   1  18   3        0.28       -1.91      2.43 o
   2  18   3        1.42       -1.78      2.57 o
   3  18   3        0.51        0.14      2.70 o
   4  18   3        6.03        4.91      3.00 o
   5  18   3       14.24        8.80      4.24 o
   6  18   3        7.72        7.68      4.06 o
   7  18   3        4.79        6.14      4.36 o
  -6  19   3        8.50        7.78      3.49 o
  -5  19   3        1.12       -1.98      3.09 o
  -4  19   3        0.07        0.55      2.94 o
  -3  19   3       10.54        6.81      3.25 o
  -2  19   3       11.55       18.61      5.76 o
  -1  19   3        1.26        2.38      3.17 o
   0  19   3        6.43       10.72      3.33 o
   1  19   3       17.71       22.71      3.74 o
   2  19   3        1.13       -2.81      2.81 o
   3  19   3        1.27       -2.71      2.71 o
   4  19   3        3.67        3.73      3.18 o
   5  19   3        9.42       -1.51      6.23 o
 -20   0   4       13.75       20.82      4.00 o
 -19   0   4       11.86       10.58      3.33 o
 -18   0   4        3.10        3.71      3.18 o
 -17   0   4       30.15       32.48      3.64 o
 -16   0   4        4.03       -0.74      1.93 o
 -15   0   4        0.06       -1.84      1.84 o
 -14   0   4        9.09        5.11      2.08 o
 -13   0   4      266.78      272.95      6.73 o
 -12   0   4      584.81      583.69     24.65 o
 -11   0   4        0.16        0.46      1.00 o
 -10   0   4       26.11       21.47      1.33 o
  -9   0   4       39.81       41.39      1.62 o
  -8   0   4      139.23      158.75      3.13 o
  -7   0   4      253.53      273.63      5.59 o
  -6   0   4     2112.63     2240.57     43.67 o
  -5   0   4      496.94      518.59     12.13 o
  -4   0   4     1501.43     1756.78     32.93 o
  -3   0   4      222.90      254.98      4.62 o
  -2   0   4      208.83      218.97      3.27 o
  -1   0   4     1064.07     1091.89     43.89 o
   0   0   4       83.80       91.29      2.30 o
   1   0   4      409.41      464.98      7.30 o
   2   0   4       67.69       73.70      1.89 o
   3   0   4      641.00      600.82      8.19 o
   4   0   4     1384.33     1527.36     20.03 o
   5   0   4      820.78      839.68     16.53 o
   6   0   4      121.36      145.56      3.44 o
   7   0   4        2.00        4.55      1.21 o
   8   0   4       42.16       35.60      2.13 o
   9   0   4      116.02      122.39      3.96 o
  10   0   4      288.23      293.17      7.86 o
  11   0   4        0.15       -1.11      2.79 o
  12   0   4       53.83       45.50      5.86 o
  13   0   4       39.88       39.73      5.80 o
  14   0   4       79.66       90.09      8.30 o
  15   0   4        3.55        3.36      4.46 o
  16   0   4       10.77       24.28      5.94 o
  17   0   4        1.79        5.37      5.26 o
  18   0   4        0.09        5.23      5.43 o
 -20   1   4        0.15       -0.19      2.01 o
 -19   1   4        1.95        2.84      2.02 o
 -18   1   4        0.42       -1.90      2.36 o
 -17   1   4        5.63        3.28      1.71 o
 -16   1   4        3.54        3.60      1.61 o
 -15   1   4       33.20       31.13      2.27 o
 -14   1   4        2.45        4.54      1.27 o
 -13   1   4       10.98        9.74      1.14 o
 -12   1   4       81.31       84.49      2.17 o
 -11   1   4        1.16        0.89      0.75 o
 -10   1   4       23.93       23.17      1.11 o
  -9   1   4       37.41       34.19      1.19 o
  -8   1   4       19.23       25.03      0.93 o
  -7   1   4       16.71       16.38      0.70 o
  -6   1   4       51.70       52.61      1.04 o
  -5   1   4      831.55      896.63     14.91 o
  -4   1   4      218.46      211.37      3.38 o
  -3   1   4       27.50       28.90      0.95 o
  -2   1   4     1209.78     1321.69     14.35 o
  -1   1   4      343.79      395.98      3.96 o
   0   1   4      333.41      357.74      4.00 o
   1   1   4     1685.76     1839.13     18.27 o
   2   1   4      503.06      550.34      5.67 o
   3   1   4       34.70       30.31      1.52 o
   4   1   4        4.18        5.93      0.73 o
   5   1   4      190.21      203.26      3.20 o
   6   1   4      108.74      115.48      2.35 o
   7   1   4       11.38       11.38      1.13 o
   8   1   4      125.02      126.73      2.88 o
   9   1   4        0.14       -0.86      0.86 o
  10   1   4        1.18        0.99      1.50 o
  11   1   4       55.43       50.83      4.01 o
  12   1   4        0.23       -2.23      2.23 o
  13   1   4        0.09        0.99      2.32 o
  14   1   4       21.30       17.30      3.54 o
  15   1   4        4.37        8.59      3.35 o
  16   1   4        0.03       -2.78      2.78 o
  17   1   4        0.22       -1.63      4.41 o
  18   1   4        8.39        7.21      4.05 o
 -20   2   4        1.29        1.31      2.08 o
 -19   2   4       10.79       10.37      2.34 o
 -18   2   4        5.16        6.31      2.07 o
 -17   2   4        2.45        1.12      1.69 o
 -16   2   4       34.67       40.36      2.36 o
 -15   2   4       16.61       15.81      1.70 o
 -14   2   4        0.12       -1.09      1.09 o
 -13   2   4      199.52      192.66      3.82 o
 -12   2   4       71.01       61.57      2.04 o
 -11   2   4       76.89       76.87      2.17 o
 -10   2   4        4.43        7.10      0.83 o
  -9   2   4      232.19      249.57      3.78 o
  -8   2   4        7.80       10.69      0.72 o
  -7   2   4       35.45       36.47      1.04 o
  -6   2   4       72.92       86.48      1.50 o
  -5   2   4      473.79      509.22      7.71 o
  -4   2   4      426.69      499.29      9.71 o
  -3   2   4      758.57      847.62     10.65 o
  -2   2   4       31.00       32.49      0.86 o
  -1   2   4      409.78      439.77      4.68 o
   0   2   4      408.05      433.77      4.80 o
   1   2   4       78.52       97.26      1.49 o
   2   2   4       55.33       62.79      1.40 o
   3   2   4       16.43       15.16      0.71 o
   4   2   4      764.04      752.53      8.23 o
   5   2   4       14.84       13.03      0.94 o
   6   2   4      228.20      252.99      3.83 o
   7   2   4       17.03       20.56      1.30 o
   8   2   4        2.27       -0.45      0.92 o
   9   2   4        0.00       -1.48      1.48 o
  10   2   4        0.85       -0.08      1.37 o
  11   2   4       47.26       48.82      4.07 o
  12   2   4       18.55       15.88      3.20 o
  13   2   4        2.74        5.45      2.86 o
  14   2   4       25.79       27.86     11.97 o
  15   2   4        2.75        2.26      6.27 o
  16   2   4        4.42        5.86      3.37 o
  17   2   4        2.21        2.82      3.56 o
  18   2   4        0.45       -3.82      4.18 o
 -19   3   4        5.56        7.05      2.22 o
 -18   3   4        3.08        1.74      1.89 o
 -17   3   4       16.38       15.87      1.95 o
 -16   3   4       10.48       10.13      1.68 o
 -15   3   4       50.88       53.22      2.81 o
 -14   3   4       13.40       11.77      1.68 o
 -13   3   4        7.26        7.63      1.27 o
 -12   3   4        9.71        6.56      1.08 o
 -11   3   4       63.98       60.22      2.39 o
 -10   3   4       91.02       89.20      2.16 o
  -9   3   4        4.41        4.36      0.62 o
  -8   3   4        0.22        0.50      0.47 o
  -7   3   4        0.03       -0.27      0.39 o
  -6   3   4       31.59       33.08      0.79 o
  -5   3   4       13.45       10.04      0.42 o
  -4   3   4      445.08      456.55      4.84 o
  -3   3   4      113.20      114.15      1.58 o
  -2   3   4        1.21        2.27      0.45 o
  -1   3   4      386.45      473.37      5.58 o
   0   3   4       56.57       52.18      1.16 o
   1   3   4      306.82      316.32      3.88 o
   2   3   4     1713.49     1790.59     17.95 o
   3   3   4      298.48      292.81      3.41 o
   4   3   4      214.23      213.84      3.14 o
   5   3   4        6.58        7.08      0.73 o
   6   3   4      326.63      344.38      4.67 o
   7   3   4      131.93      127.53      2.60 o
   8   3   4      108.51      114.62      3.09 o
   9   3   4       20.80       25.13      2.17 o
  10   3   4       54.31       51.41      5.29 o
  11   3   4        2.70        1.79      3.07 o
  12   3   4       76.73       67.43      4.75 o
  13   3   4       10.07        7.13      2.96 o
  14   3   4        1.01       -0.05      3.50 o
  15   3   4        0.24       -2.48      2.48 o
  16   3   4       12.79       20.42      8.16 o
  17   3   4        2.44        3.02      6.50 o
  18   3   4       11.11       13.96      4.25 o
 -19   4   4        0.51       -1.69      1.69 o
 -18   4   4       16.03       15.43      2.13 o
 -17   4   4        1.15       -0.13      1.47 o
 -16   4   4       78.21       87.50      3.74 o
 -15   4   4        6.19        5.29      1.66 o
 -14   4   4        0.56       -0.49      1.35 o
 -13   4   4       16.76       17.68      1.56 o
 -12   4   4        0.34       -0.24      1.10 o
 -11   4   4      506.46      482.61      7.81 o
 -10   4   4      125.02      112.36      2.88 o
  -9   4   4      282.45      291.31      3.84 o
  -8   4   4      324.87      326.37      4.04 o
  -7   4   4       89.95      100.82      1.62 o
  -6   4   4       90.29       82.38      1.39 o
  -5   4   4        2.15        5.55      0.49 o
  -4   4   4      431.50      478.00      5.84 o
  -3   4   4      477.72      506.66      5.46 o
  -2   4   4      290.81      317.16      3.92 o
  -1   4   4      400.39      422.88      4.80 o
   0   4   4      945.45     1040.32     10.75 o
   1   4   4        3.32        0.85      0.47 o
   2   4   4       19.22       17.76      0.84 o
   3   4   4      623.22      679.69      7.16 o
   4   4   4      850.03      891.86      9.70 o
   5   4   4       72.50       88.01      1.85 o
   6   4   4       59.89       60.23      1.76 o
   7   4   4      567.95      556.77      6.95 o
   8   4   4      541.00      526.88      7.26 o
   9   4   4        5.37        4.22      2.24 o
  10   4   4       18.34       22.60      3.20 o
  11   4   4      155.04      159.48      7.01 o
  12   4   4        1.56        0.91      2.46 o
  13   4   4        8.35        6.37      3.00 o
  14   4   4        5.86        2.13      3.06 o
  15   4   4        0.26        5.94      3.18 o
  16   4   4        5.17       10.38      3.48 o
  17   4   4       11.53        9.21      3.96 o
 -19   5   4        0.06        1.07      1.83 o
 -18   5   4        1.18       -1.17      1.82 o
 -17   5   4        2.40        1.62      2.40 o
 -16   5   4       41.28       40.13      2.79 o
 -15   5   4       17.11       17.23      2.33 o
 -14   5   4       17.74       16.75      1.93 o
 -13   5   4       96.36       88.25      2.95 o
 -12   5   4       87.72       72.74      2.39 o
 -11   5   4      122.18      109.45      2.59 o
 -10   5   4       64.96       48.95      2.49 o
  -9   5   4      604.92      592.78      7.12 o
  -8   5   4      223.19      223.55      3.18 o
  -7   5   4       75.16       75.19      1.62 o
  -6   5   4      236.03      252.18      3.41 o
  -5   5   4     1407.36     1503.42     14.07 o
  -4   5   4       13.97       18.44      1.02 o
  -3   5   4       29.03       32.42      1.15 o
  -2   5   4      516.06      522.59      6.33 o
  -1   5   4       11.82        8.73      0.64 o
   0   5   4      827.12      905.93     10.22 o
   1   5   4      204.88      196.51      3.08 o
   2   5   4      302.61      318.38      3.94 o
   3   5   4      171.59      139.31      2.44 o
   4   5   4       60.67       57.94      1.65 o
   5   5   4      404.22      414.49      5.10 o
   6   5   4       26.39       31.93      1.34 o
   7   5   4      643.33      625.46      8.18 o
   8   5   4     1073.22     1097.70     14.13 o
   9   5   4      282.71      285.42      5.78 o
  10   5   4        3.46        0.79      2.02 o
  11   5   4        0.47        2.13      2.59 o
  12   5   4       57.51       59.60      7.92 o
  13   5   4       16.50        8.60      5.55 o
  14   5   4       43.85       49.88      4.98 o
  15   5   4       25.09       23.27      4.31 o
  16   5   4       19.16       30.36      4.81 o
  17   5   4        1.18        1.37      3.25 o
 -19   6   4        0.81       -0.52      2.07 o
 -18   6   4        0.00       -1.86      1.86 o
 -17   6   4        1.11        1.30      1.88 o
 -16   6   4        0.07       -1.40      2.45 o
 -15   6   4        0.30       -1.32      1.82 o
 -14   6   4        2.11        1.97      1.52 o
 -13   6   4        2.94        2.05      1.34 o
 -12   6   4       13.16       12.96      1.42 o
 -11   6   4       79.94       67.26      2.34 o
 -10   6   4       89.26       76.57      3.19 o
  -9   6   4      958.00      946.22     10.31 o
  -8   6   4      279.81      270.69      3.80 o
  -7   6   4      428.87      389.27      4.83 o
  -6   6   4      428.32      415.06      5.01 o
  -5   6   4        1.70        4.01      0.64 o
  -4   6   4      665.86      748.60      9.82 o
  -3   6   4       22.31       35.00      1.21 o
  -2   6   4       14.40       15.65      0.79 o
  -1   6   4      151.93      152.95      2.58 o
   0   6   4       24.53       27.93      1.11 o
   1   6   4      104.41      109.36      2.12 o
   2   6   4      108.89      106.38      2.03 o
   3   6   4        2.83        2.31      0.66 o
   4   6   4       86.94       85.42      2.01 o
   5   6   4       83.62       85.56      2.13 o
   6   6   4       24.14       24.42      1.28 o
   7   6   4      852.61      804.57     10.86 o
   8   6   4      413.50      424.17      6.86 o
   9   6   4        4.22        4.89      1.48 o
  10   6   4      111.81      103.54      4.51 o
  11   6   4        0.30       -1.76      1.76 o
  12   6   4       17.13       15.69      3.37 o
  13   6   4        1.69        1.85      2.67 o
  14   6   4        0.27       -2.57      2.57 o
  15   6   4        4.61        4.21      3.31 o
  16   6   4        3.75        1.04      3.46 o
  17   6   4       13.33        8.74      8.59 o
 -18   7   4        6.95        6.94      2.71 o
 -17   7   4        0.00        0.16      1.84 o
 -16   7   4        3.33        3.88      1.87 o
 -15   7   4       10.61       10.70      2.00 o
 -14   7   4        8.53        5.44      1.59 o
 -13   7   4       69.20       67.73      3.07 o
 -12   7   4      126.56      132.45      3.38 o
 -11   7   4        3.34        5.35      1.30 o
 -10   7   4      879.55      863.60     10.96 o
  -9   7   4      771.09      729.54      8.80 o
  -8   7   4       24.51       28.45      1.41 o
  -7   7   4       56.83       47.35      1.51 o
  -6   7   4      397.00      412.63      6.14 o
  -5   7   4       33.42       37.89      1.27 o
  -4   7   4       58.76       58.22      1.80 o
  -3   7   4        4.31        2.92      0.60 o
  -2   7   4       40.59       37.30      1.55 o
  -1   7   4       26.68       33.84      1.24 o
   0   7   4        8.07        6.21      0.74 o
   1   7   4        0.01       -0.13      0.58 o
   2   7   4        0.00       -0.56      0.56 o
   3   7   4       96.40       93.12      2.15 o
   4   7   4      558.42      562.46      6.98 o
   5   7   4       15.62       19.72      1.26 o
   6   7   4      167.88      148.25      3.49 o
   7   7   4      730.18      736.07     10.25 o
   8   7   4      100.17       94.89      3.28 o
   9   7   4      325.06      317.89      8.02 o
  10   7   4       83.48       87.60      5.83 o
  11   7   4       51.25       53.16      3.80 o
  12   7   4        0.51        0.10      2.00 o
  13   7   4       25.81       27.46      4.14 o
  14   7   4       11.99        9.63      3.59 o
  15   7   4        4.67        6.74      3.54 o
  16   7   4        0.07       -1.92      4.86 o
  17   7   4        0.01        0.45      5.35 o
 -18   8   4        0.01       -1.03      2.07 o
 -17   8   4        0.07       -1.38      1.92 o
 -16   8   4       10.16       12.11      2.29 o
 -15   8   4        2.39        2.75      1.86 o
 -14   8   4        2.84        1.87      1.50 o
 -13   8   4        7.39        7.10      1.68 o
 -12   8   4       78.18       73.19      2.94 o
 -11   8   4       53.05       51.08      2.63 o
 -10   8   4      227.33      224.58      4.01 o
  -9   8   4        9.06       18.67      1.37 o
  -8   8   4      255.94      224.62      3.85 o
  -7   8   4      449.31      452.00      5.77 o
  -6   8   4       99.38       92.96      2.16 o
  -5   8   4      122.48      119.36      2.39 o
  -4   8   4       20.93       20.17      1.03 o
  -3   8   4      444.62      435.45      5.78 o
  -2   8   4       66.75       75.66      2.34 o
  -1   8   4        5.33       10.34      1.19 o
   0   8   4       64.05       66.83      1.81 o
   1   8   4        4.73        6.68      0.88 o
   2   8   4       48.07       52.03      1.68 o
   3   8   4      195.17      213.98      3.80 o
   4   8   4      219.83      219.45      4.86 o
   5   8   4      426.80      380.29      6.87 o
   6   8   4      225.80      214.08      4.39 o
   7   8   4       90.34       98.82      3.39 o
   8   8   4      188.24      189.69      5.19 o
   9   8   4        6.29        7.86      2.30 o
  10   8   4       13.39       12.16      2.39 o
  11   8   4       45.14       42.17      3.40 o
  12   8   4       10.26       19.03      2.91 o
  13   8   4        4.42        2.90      2.28 o
  14   8   4        0.68        4.97      5.79 o
  15   8   4        0.92        0.50      3.51 o
  16   8   4        0.02        0.19      3.37 o
 -18   9   4        0.33       -2.33      3.87 o
 -17   9   4        0.56        0.81      2.17 o
 -16   9   4        6.00        5.01      2.16 o
 -15   9   4        5.78        7.43      1.85 o
 -14   9   4       12.84       13.27      1.98 o
 -13   9   4       71.65       79.66      3.27 o
 -12   9   4      100.79      103.34      5.52 o
 -11   9   4        0.12        0.19      1.30 o
 -10   9   4      165.50      164.41      4.13 o
  -9   9   4      183.04      163.14      3.37 o
  -8   9   4      101.53       90.75      2.48 o
  -7   9   4      440.21      398.07      5.74 o
  -6   9   4      109.90      112.18      2.63 o
  -5   9   4        7.93        9.92      1.15 o
  -4   9   4       42.89       42.99      2.12 o
  -3   9   4       14.70       11.27      1.00 o
  -2   9   4      122.83      125.72      2.55 o
  -1   9   4       16.15       13.69      1.07 o
   0   9   4       25.66       26.77      1.30 o
   1   9   4       79.61       96.29      2.91 o
   2   9   4       15.28       17.61      1.31 o
   3   9   4       61.86       56.30      3.63 o
   4   9   4       58.94       55.65      2.27 o
   5   9   4      287.48      276.39      6.20 o
   6   9   4      111.11      101.81      3.81 o
   7   9   4      460.57      441.09      8.76 o
   8   9   4       26.90       20.65      2.30 o
   9   9   4        1.25       -0.68      1.92 o
  10   9   4        0.16        2.54      2.10 o
  11   9   4        0.13       -1.18      1.89 o
  12   9   4       10.27        9.81      2.52 o
  13   9   4       20.98       26.36      3.36 o
  14   9   4        0.07       -1.25      3.08 o
  15   9   4        5.60        9.40      3.87 o
  16   9   4        2.38       -0.40      3.22 o
 -17  10   4        5.01       10.16      4.11 o
 -16  10   4       10.22       12.49      2.31 o
 -15  10   4        5.90        6.24      1.93 o
 -14  10   4        8.74        8.59      1.93 o
 -13  10   4       27.98       31.01      3.07 o
 -12  10   4       47.49       48.29      2.67 o
 -11  10   4        6.59        5.01      1.55 o
 -10  10   4        0.03       -0.24      1.27 o
  -9  10   4        0.02       -1.03      1.03 o
  -8  10   4       97.64       80.92      2.45 o
  -7  10   4       32.81       35.83      1.70 o
  -6  10   4       21.06       20.78      1.40 o
  -5  10   4        0.82        1.43      0.99 o
  -4  10   4       35.24       36.97      1.77 o
  -3  10   4      298.77      276.08      4.82 o
  -2  10   4       12.90        8.52      1.18 o
  -1  10   4        0.16        0.70      0.93 o
   0  10   4      109.81       90.05      3.68 o
   1  10   4        7.95        6.56      1.17 o
   2  10   4       49.51       48.12      2.27 o
   3  10   4      218.74      199.55      4.63 o
   4  10   4       65.44       59.47      2.60 o
   5  10   4        5.64        3.57      1.62 o
   6  10   4        2.64        1.00      1.67 o
   7  10   4       75.54       70.06      3.32 o
   8  10   4        9.85       13.24      2.34 o
   9  10   4       84.49       88.59      8.82 o
  10  10   4       11.45       11.90      2.50 o
  11  10   4        0.21        0.05      2.43 o
  12  10   4        1.54        3.59      2.39 o
  13  10   4       21.85       17.07      3.20 o
  14  10   4        2.18       -1.70      2.29 o
  15  10   4        0.13       -3.37      3.37 o
 -16  11   4        2.61        2.76      2.16 o
 -15  11   4       12.47       14.54      2.62 o
 -14  11   4       35.80       47.80      2.98 o
 -13  11   4       19.04       23.34      2.32 o
 -12  11   4        2.66        0.75      1.60 o
 -11  11   4       37.06       41.68      2.56 o
 -10  11   4        0.17       -1.23      1.23 o
  -9  11   4        4.90        6.99      1.38 o
  -8  11   4       52.27       51.65      2.27 o
  -7  11   4       30.23       32.29      1.89 o
  -6  11   4        1.52       -0.85      1.11 o
  -5  11   4        4.27        3.79      1.23 o
  -4  11   4        5.33        6.39      1.19 o
  -3  11   4       14.53       11.65      1.39 o
  -2  11   4       50.96       45.14      2.20 o
  -1  11   4       13.81       10.94      1.45 o
   0  11   4       50.59       47.22      2.28 o
   1  11   4       29.81       27.54      2.60 o
   2  11   4       72.00       71.38      2.80 o
   3  11   4      338.60      310.87      6.21 o
   4  11   4       31.94       29.30      2.45 o
   5  11   4       61.61       68.62      4.29 o
   6  11   4        2.16       -1.13      1.91 o
   7  11   4        0.02       -1.78      1.78 o
   8  11   4       14.82       16.27      2.60 o
   9  11   4        4.24        5.58      2.26 o
  10  11   4        0.73        0.02      2.18 o
  11  11   4        2.94        5.32      2.47 o
  12  11   4        0.12       -1.22      2.19 o
  13  11   4        1.14        3.88      2.62 o
  14  11   4        0.39       -2.34      2.34 o
 -16  12   4        9.82       10.49      3.04 o
 -15  12   4        2.89       -2.65      2.65 o
 -14  12   4        0.65        3.67      2.18 o
 -13  12   4       24.16       24.07      2.79 o
 -12  12   4        0.00        0.66      1.62 o
 -11  12   4        2.74        1.40      1.62 o
 -10  12   4       20.57       23.16      2.77 o
  -9  12   4       11.71        9.96      1.61 o
  -8  12   4       10.37        8.31      1.52 o
  -7  12   4       18.72       19.32      1.71 o
  -6  12   4        0.17        0.08      1.27 o
  -5  12   4       18.02       15.33      1.73 o
  -4  12   4       12.05        8.54      1.54 o
  -3  12   4        2.68        1.46      1.30 o
  -2  12   4        2.80        1.24      1.42 o
  -1  12   4        0.65        0.05      1.26 o
   0  12   4       48.52       45.10      2.38 o
   1  12   4       54.86       54.67      2.62 o
   2  12   4       55.76       52.82      4.20 o
   3  12   4       88.70       78.57      3.52 o
   4  12   4        5.94        5.28      1.79 o
   5  12   4       11.72        9.21      1.99 o
   6  12   4       63.14       56.91      3.79 o
   7  12   4        2.37        1.37      2.10 o
   8  12   4        9.58        8.95      2.92 o
   9  12   4        4.70        2.30      2.29 o
  10  12   4        1.79        1.72      2.33 o
  11  12   4        1.51        2.03      3.25 o
  12  12   4        0.86        4.25      2.62 o
  13  12   4        0.63       -1.94      2.48 o
  14  12   4        0.14       -2.44      2.44 o
 -15  13   4        2.34        5.57      2.99 o
 -14  13   4        4.24       11.02      2.52 o
 -13  13   4       10.36       13.22      2.47 o
 -12  13   4        0.14       -0.45      1.94 o
 -11  13   4        4.22        6.21      2.08 o
 -10  13   4       60.79       69.77      3.67 o
  -9  13   4       23.39       24.86      2.27 o
  -8  13   4       12.30       11.20      1.68 o
  -7  13   4        8.70        6.53      1.52 o
  -6  13   4       23.45       22.36      2.55 o
  -5  13   4        1.03        2.88      1.46 o
  -4  13   4       32.87       30.46      2.29 o
  -3  13   4      319.04      304.29      6.36 o
  -2  13   4       26.85       24.81      2.11 o
  -1  13   4       69.78       72.15      4.01 o
   0  13   4       25.63       18.14      2.21 o
   1  13   4        0.69       -0.53      1.45 o
   2  13   4       15.05       15.26      2.09 o
   3  13   4      111.72      122.64      4.86 o
   4  13   4       44.21       43.24      3.04 o
   5  13   4        2.91        2.54      1.91 o
   6  13   4        7.39        6.26      2.50 o
   7  13   4        4.22        7.98      3.18 o
   8  13   4        0.85       -0.35      3.07 o
   9  13   4       21.81       21.41      3.29 o
  10  13   4        0.79       -1.06      2.38 o
  11  13   4       10.86        5.04      2.78 o
  12  13   4       11.18       13.91      3.29 o
  13  13   4        9.52        8.27      3.21 o
 -14  14   4        0.01       -1.51      2.11 o
 -13  14   4        0.15        1.09      2.27 o
 -12  14   4        0.28       -0.24      1.98 o
 -11  14   4       75.83       80.01      5.51 o
 -10  14   4       11.84       10.13      2.80 o
  -9  14   4        3.82        6.34      2.04 o
  -8  14   4        7.30       10.02      1.92 o
  -7  14   4        1.75        0.11      1.58 o
  -6  14   4       22.33       21.74      2.52 o
  -5  14   4       15.78       14.23      2.19 o
  -4  14   4        6.91        3.13      1.81 o
  -3  14   4       20.61       19.86      2.33 o
  -2  14   4       43.98       51.24      3.11 o
  -1  14   4        7.57        8.17      2.40 o
   0  14   4        0.03        1.02      1.97 o
   1  14   4        4.35        2.85      3.35 o
   2  14   4       36.69       29.28      2.69 o
   3  14   4       62.11       64.67      3.55 o
   4  14   4        6.55        6.08      2.39 o
   5  14   4       74.30       79.06      4.64 o
   6  14   4       16.22       18.50      3.15 o
   7  14   4       27.26       33.82      5.76 o
   8  14   4        3.80        4.05      2.66 o
   9  14   4       26.62       32.48      3.66 o
  10  14   4        3.28        6.67      2.74 o
  11  14   4       10.76       10.20      3.16 o
  12  14   4        8.68        5.09      3.68 o
 -13  15   4        4.10        2.08      2.08 o
 -12  15   4        1.07        0.78      2.26 o
 -11  15   4        0.06       -1.94      1.94 o
 -10  15   4       26.63       28.40      3.04 o
  -9  15   4        6.58        3.93      3.73 o
  -8  15   4        0.26        0.18      1.70 o
  -7  15   4       15.87       14.39      2.25 o
  -6  15   4       58.21       58.11      3.56 o
  -5  15   4        4.82        3.15      2.00 o
  -4  15   4        9.46        6.30      2.33 o
  -3  15   4       49.23       53.30      3.35 o
  -2  15   4        5.20        6.23      2.00 o
  -1  15   4       69.19       69.03      3.73 o
   0  15   4       12.57       12.45      2.73 o
   1  15   4       51.97       65.02      5.11 o
   2  15   4        2.80        2.14      2.23 o
   3  15   4       56.02       57.24      4.13 o
   4  15   4        1.73        4.88      3.39 o
   5  15   4       17.85       15.63      3.28 o
   6  15   4        3.16        2.22      2.69 o
   7  15   4       14.20       13.15      3.11 o
   8  15   4        0.05       -2.60      4.13 o
   9  15   4       16.60       20.95      3.89 o
  10  15   4       10.20        9.56      3.27 o
  11  15   4        0.06        0.94      3.07 o
 -12  16   4        0.57        1.99      4.95 o
 -11  16   4        1.80        3.53      2.48 o
 -10  16   4        3.80        4.73      2.40 o
  -9  16   4        3.97        4.80      2.33 o
  -8  16   4        6.78        7.71      2.33 o
  -7  16   4        1.01        3.61      1.93 o
  -6  16   4        8.35        9.60      2.38 o
  -5  16   4        9.23       12.86      2.57 o
  -4  16   4        2.48        1.60      2.25 o
  -3  16   4        0.85       -1.63      1.96 o
  -2  16   4       16.06       14.95      2.63 o
  -1  16   4       66.13       70.01      4.87 o
   0  16   4        3.07       -0.53      1.97 o
   1  16   4       17.93       19.33      3.11 o
   2  16   4       17.54       15.25      4.04 o
   3  16   4       23.53       24.59      4.14 o
   4  16   4       22.03       24.22      4.42 o
   5  16   4        0.01        0.24      3.37 o
   6  16   4        1.43       -1.48      2.60 o
   7  16   4        3.17        0.32      2.68 o
   8  16   4        0.19        1.26      2.75 o
   9  16   4        0.96        0.23      2.90 o
  10  16   4        0.03        2.87      3.07 o
 -10  17   4        6.57        3.39      2.46 o
  -9  17   4        1.69        3.90      2.43 o
  -8  17   4        8.96       12.42      2.75 o
  -7  17   4        0.01       -0.27      2.06 o
  -6  17   4        0.11        0.40      2.33 o
  -5  17   4       48.42       57.58      3.96 o
  -4  17   4        0.30        0.04      2.21 o
  -3  17   4       16.74       20.17      4.33 o
  -2  17   4        2.51        1.67      2.24 o
  -1  17   4        8.10       14.57      2.72 o
   0  17   4       30.77       31.32      3.87 o
   1  17   4       28.79       30.45      3.87 o
   2  17   4        0.75        0.59      3.35 o
   3  17   4        1.59        0.83      3.45 o
   4  17   4        1.87        1.54      3.38 o
   5  17   4        5.98        9.05      4.07 o
   6  17   4        0.11       -1.21      4.35 o
   7  17   4        0.19       -1.68      3.32 o
   8  17   4        1.87        1.09      3.66 o
  -8  18   4       31.21       29.82      3.49 o
  -7  18   4        6.72       12.93      2.96 o
  -6  18   4        0.32       -0.39      2.52 o
  -5  18   4        3.26        2.20      3.00 o
  -4  18   4       11.48       17.32      3.60 o
  -3  18   4        0.09       -2.71      2.71 o
  -2  18   4        3.13        4.39      3.04 o
  -1  18   4       43.76       63.07      4.88 o
   0  18   4        2.05       -0.46      2.61 o
   1  18   4        4.04        4.39      2.98 o
   2  18   4        0.27       -1.15      4.75 o
   3  18   4        4.85        2.06      2.95 o
   4  18   4        0.48        0.16      3.60 o
   5  18   4       10.69       12.23      4.60 o
   6  18   4        0.67       -1.03      3.86 o
  -5  19   4        3.90        5.64      3.19 o
  -4  19   4        1.50       -0.12      2.98 o
  -3  19   4        2.00       -2.95      2.98 o
  -2  19   4        2.39        0.15      3.20 o
  -1  19   4       36.30       39.29      4.61 o
   0  19   4        1.95        8.07      3.41 o
   1  19   4        0.08       -2.80      2.80 o
   2  19   4        8.35        8.32      4.07 o
   3  19   4        0.11        1.23      3.20 o
 -19   1   5       11.91       14.94      2.48 o
 -18   1   5        1.34       -0.28      1.69 o
 -17   1   5        0.50        0.25      1.58 o
 -16   1   5        7.84        6.60      2.06 o
 -15   1   5       19.47       15.17      1.78 o
 -14   1   5        3.39        1.81      1.14 o
 -13   1   5      111.05      103.23      2.63 o
 -12   1   5       24.58       26.93      1.28 o
 -11   1   5      275.20      247.91      3.68 o
 -10   1   5      309.85      304.17      4.69 o
  -9   1   5       22.06       22.76      0.94 o
  -8   1   5        0.12        0.02      0.44 o
  -7   1   5        2.09        2.16      0.40 o
  -6   1   5      163.71      196.01      5.30 o
  -5   1   5       19.65       14.32      0.87 o
  -4   1   5      535.37      562.50      8.76 o
  -3   1   5      218.83      225.31      2.58 o
  -2   1   5      711.77      800.28     13.01 o
  -1   1   5      976.09     1116.26     11.88 o
   0   1   5      618.16      675.58      8.29 o
   1   1   5     1355.63     1555.84     18.11 o
   2   1   5        0.18        0.11      0.48 o
   3   1   5      694.43      666.67      6.62 o
   4   1   5        6.16        7.31      0.64 o
   5   1   5       30.24       31.32      1.23 o
   6   1   5       92.39      102.85      2.20 o
   7   1   5        6.75        3.26      0.94 o
   8   1   5        1.00       -0.51      1.23 o
   9   1   5        8.62        7.30      1.53 o
  10   1   5       30.87       22.78      4.41 o
  11   1   5       13.09       10.66      3.60 o
  12   1   5        0.40        0.76      2.45 o
  13   1   5       23.68       24.36      3.83 o
  14   1   5       67.44       68.70      5.54 o
  15   1   5        0.23        1.08      3.24 o
  16   1   5       10.00        6.97      5.27 o
  17   1   5        0.78        0.82      6.14 o
 -19   2   5       10.82       14.79      2.46 o
 -18   2   5        3.53        3.45      1.85 o
 -17   2   5       10.33        7.68      1.89 o
 -16   2   5       26.59       23.63      2.17 o
 -15   2   5       27.60       24.90      1.84 o
 -14   2   5       36.71       30.22      1.64 o
 -13   2   5       71.29       57.81      1.86 o
 -12   2   5       48.44       47.81      1.76 o
 -11   2   5        7.96        8.08      0.94 o
 -10   2   5        4.71        6.11      0.91 o
  -9   2   5        0.34       -0.09      0.55 o
  -8   2   5       14.50       13.90      0.98 o
  -7   2   5       90.56       89.85      1.89 o
  -6   2   5      133.63      133.61      3.18 o
  -5   2   5      555.70      604.32      9.02 o
  -4   2   5      138.78      138.38      2.77 o
  -3   2   5      100.93      101.90      1.65 o
  -2   2   5     1267.18     1390.23     13.61 o
  -1   2   5      279.98      322.95      4.76 o
   0   2   5       50.40       42.65      0.95 o
   1   2   5      194.08      211.19      2.94 o
   2   2   5      146.54      134.21      2.11 o
   3   2   5        2.73        4.75      0.75 o
   4   2   5      312.71      314.85      4.61 o
   5   2   5       54.55       52.65      2.44 o
   6   2   5        8.06        7.77      0.94 o
   7   2   5        0.04       -0.85      0.85 o
   8   2   5        4.94        5.19      1.51 o
   9   2   5        3.86        2.69      1.83 o
  10   2   5        3.56        1.24      3.97 o
  11   2   5       23.77       15.49      3.12 o
  12   2   5       21.89       18.52      3.30 o
  13   2   5       47.00       50.39      6.57 o
  14   2   5        0.68        2.84      3.46 o
  15   2   5       12.61       17.31      3.90 o
  16   2   5       15.13        7.16      3.97 o
  17   2   5        3.63        6.60      3.81 o
 -19   3   5       16.05       15.79      2.54 o
 -18   3   5        0.10       -1.53      1.68 o
 -17   3   5       12.55       16.44      2.21 o
 -16   3   5        0.22        0.13      1.27 o
 -15   3   5       14.42       12.89      1.59 o
 -14   3   5      106.64      114.04      4.06 o
 -13   3   5        1.05       -0.10      1.01 o
 -12   3   5        5.01        2.45      0.93 o
 -11   3   5      204.50      194.01      4.03 o
 -10   3   5      364.55      343.73      4.96 o
  -9   3   5       27.19       29.06      1.14 o
  -8   3   5      204.55      191.40      2.78 o
  -7   3   5       17.84       15.48      0.61 o
  -6   3   5      578.66      588.15      7.11 o
  -5   3   5       38.78       47.74      2.00 o
  -4   3   5       51.56       43.91      0.96 o
  -3   3   5     2187.23     2456.52     23.67 o
  -2   3   5       15.47       11.88      0.59 o
  -1   3   5        3.32        2.60      0.42 o
   0   3   5      345.83      387.52      6.37 o
   1   3   5       31.12       35.76      1.11 o
   2   3   5      730.85      835.04      8.48 o
   3   3   5      998.67     1007.83     10.67 o
   4   3   5      295.46      302.91      4.10 o
   5   3   5       33.68       25.50      1.12 o
   6   3   5        4.04        4.57      0.94 o
   7   3   5       90.65       86.70      2.90 o
   8   3   5        2.10        0.46      1.31 o
   9   3   5        8.23        6.99      1.66 o
  10   3   5        2.66       -1.27      2.36 o
  11   3   5       44.65       40.17      3.95 o
  12   3   5        2.77        2.21      3.23 o
  13   3   5        9.59        8.22      5.40 o
  14   3   5       21.02       24.68      4.03 o
  15   3   5        0.25        3.05      3.81 o
  16   3   5       16.09        7.20      4.85 o
  17   3   5        8.31        9.51      7.02 o
 -19   4   5        0.07        0.78      1.98 o
 -18   4   5        2.22        0.66      1.62 o
 -17   4   5        1.18        3.06      1.50 o
 -16   4   5        7.11        4.17      1.76 o
 -15   4   5        3.15        4.15      1.56 o
 -14   4   5        0.91        1.57      1.22 o
 -13   4   5       35.08       32.86      1.83 o
 -12   4   5       84.90       79.55      2.33 o
 -11   4   5        5.09        2.69      0.93 o
 -10   4   5       24.49       25.43      1.26 o
  -9   4   5       10.32        5.69      0.74 o
  -8   4   5        1.64        0.74      0.55 o
  -7   4   5      259.26      255.20      3.16 o
  -6   4   5        0.16        0.77      0.38 o
  -5   4   5      182.92      200.44      2.57 o
  -4   4   5      788.82      785.30      8.11 o
  -3   4   5       24.39       25.63      0.84 o
  -2   4   5      175.38      210.52      3.00 o
  -1   4   5      145.47      152.60      2.71 o
   0   4   5      110.93      120.68      2.19 o
   1   4   5       84.27       85.35      1.79 o
   2   4   5       60.84       53.95      1.67 o
   3   4   5      109.54      118.23      2.14 o
   4   4   5      255.22      264.71      3.79 o
   5   4   5       79.27       85.22      1.96 o
   6   4   5      422.44      413.11      5.53 o
   7   4   5      309.28      306.06      5.25 o
   8   4   5      127.83      129.48      4.18 o
   9   4   5        1.38       -1.46      1.46 o
  10   4   5       10.71       11.47      5.39 o
  11   4   5       58.15       56.34      4.56 o
  12   4   5       41.60       40.37      6.01 o
  13   4   5       13.96       14.46      3.52 o
  14   4   5        7.27       10.05      3.80 o
  15   4   5       11.47       17.25      3.92 o
  16   4   5        8.31       17.18      4.33 o
  17   4   5        0.39       -3.09      3.94 o
 -19   5   5       10.36       11.27      2.09 o
 -18   5   5        1.88        3.06      1.77 o
 -17   5   5       17.70       20.11      2.32 o
 -16   5   5        5.14        6.53      1.81 o
 -15   5   5        4.88        6.38      1.67 o
 -14   5   5       30.15       28.37      2.16 o
 -13   5   5       19.07       18.63      2.04 o
 -12   5   5      171.21      169.50      4.72 o
 -11   5   5      187.42      202.20      3.54 o
 -10   5   5      127.18      122.85      2.58 o
  -9   5   5      213.96      207.67      3.37 o
  -8   5   5       54.92       53.93      1.56 o
  -7   5   5      303.93      296.94      3.75 o
  -6   5   5      281.40      269.37      3.18 o
  -5   5   5        2.58        2.19      0.52 o
  -4   5   5        2.51        0.62      0.48 o
  -3   5   5       86.41      109.03      2.04 o
  -2   5   5       71.57       82.24      1.93 o
  -1   5   5       16.93       21.76      0.95 o
   0   5   5       16.21       15.42      0.86 o
   1   5   5      198.87      217.21      3.42 o
   2   5   5       11.78       16.44      1.49 o
   3   5   5      123.85      119.15      2.55 o
   4   5   5        9.56       12.42      0.90 o
   5   5   5       27.89       27.89      1.23 o
   6   5   5      553.30      566.01      8.09 o
   7   5   5        4.06        1.95      1.27 o
   8   5   5      207.07      202.35      4.64 o
   9   5   5      267.96      261.60      7.50 o
  10   5   5       70.39       62.13      4.72 o
  11   5   5       94.52       87.32      5.54 o
  12   5   5       30.78       27.94      4.02 o
  13   5   5        0.08       -2.80      2.90 o
  14   5   5        5.53        8.11      4.02 o
  15   5   5        3.25        3.82      3.34 o
  16   5   5        0.69        2.67      3.55 o
 -18   6   5        0.05        0.62      1.86 o
 -17   6   5        0.74       -0.65      1.76 o
 -16   6   5        2.08        3.29      1.72 o
 -15   6   5        0.09       -1.40      1.40 o
 -14   6   5        1.74        3.68      1.50 o
 -13   6   5        0.08       -0.73      1.14 o
 -12   6   5      197.27      201.10      3.99 o
 -11   6   5      298.14      274.73      5.67 o
 -10   6   5      191.73      208.81      4.49 o
  -9   6   5       35.21       31.50      1.76 o
  -8   6   5     1639.03     1564.98     15.95 o
  -7   6   5     1000.27     1007.26     10.63 o
  -6   6   5        9.09        8.33      0.74 o
  -5   6   5       31.22       34.59      1.24 o
  -4   6   5       35.54       36.75      1.33 o
  -3   6   5        6.27        3.55      0.75 o
  -2   6   5       34.80       32.76      1.31 o
  -1   6   5       16.00       20.74      0.95 o
   0   6   5        0.02        0.08      0.56 o
   1   6   5      378.44      371.24      5.33 o
   2   6   5      258.41      262.84      3.90 o
   3   6   5      154.05      165.21      3.00 o
   4   6   5      272.89      268.46      4.02 o
   5   6   5     1138.46     1146.95     14.40 o
   6   6   5       24.04       25.64      1.86 o
   7   6   5        7.56        1.84      1.28 o
   8   6   5      104.63       99.90      3.81 o
   9   6   5      543.36      548.84     10.22 o
  10   6   5       38.04       27.02      3.52 o
  11   6   5      132.20      129.02      6.81 o
  12   6   5        1.54       -1.01      2.61 o
  13   6   5       14.19       14.80      3.76 o
  14   6   5        3.85        6.58      3.36 o
  15   6   5       15.27       11.72      8.56 o
  16   6   5        0.01       -2.46      4.45 o
 -18   7   5        0.42        1.44      2.31 o
 -17   7   5        2.22        3.15      1.93 o
 -16   7   5       12.27       14.85      2.21 o
 -15   7   5        0.00       -0.46      1.49 o
 -14   7   5       11.91       11.57      1.88 o
 -13   7   5        2.21        3.58      1.38 o
 -12   7   5        0.74        1.86      1.14 o
 -11   7   5        7.51        5.92      1.22 o
 -10   7   5      365.26      332.25      5.68 o
  -9   7   5      148.16      139.01      3.98 o
  -8   7   5        1.25        1.01      1.08 o
  -7   7   5      121.90      129.57      2.48 o
  -6   7   5       10.70       14.33      0.99 o
  -5   7   5      483.09      491.94      6.75 o
  -4   7   5        8.00        9.18      0.92 o
  -3   7   5       85.56       72.85      1.72 o
  -2   7   5      203.49      181.17      3.03 o
  -1   7   5      219.61      235.01      3.52 o
   0   7   5        2.37        1.08      0.64 o
   1   7   5        6.72        6.15      0.91 o
   2   7   5       58.69       54.06      1.72 o
   3   7   5       29.23       31.24      1.45 o
   4   7   5       24.30       23.10      1.76 o
   5   7   5       30.90       29.15      3.35 o
   6   7   5      176.06      186.81      4.36 o
   7   7   5       86.59      100.08      4.30 o
   8   7   5      231.12      236.80      5.89 o
   9   7   5       21.68       21.77      2.58 o
  10   7   5       30.38       27.74      3.41 o
  11   7   5       20.29       23.14      5.24 o
  12   7   5        0.01       -2.69      2.69 o
  13   7   5        2.01        1.59      3.09 o
  14   7   5        6.36        5.20      6.07 o
  15   7   5        0.47       -2.90      2.90 o
  16   7   5        0.13        0.39      3.61 o
 -18   8   5        3.09        3.05      2.15 o
 -17   8   5       18.71       21.42      4.28 o
 -16   8   5        0.13       -1.81      1.81 o
 -15   8   5        0.39        0.69      1.65 o
 -14   8   5        0.96        1.44      1.42 o
 -13   8   5       22.79       21.04      1.94 o
 -12   8   5        1.05       -0.70      1.21 o
 -11   8   5       85.10       81.34      2.65 o
 -10   8   5      234.78      226.62      4.35 o
  -9   8   5        4.35        5.37      1.17 o
  -8   8   5      942.90      882.19     11.46 o
  -7   8   5      656.11      673.47      8.35 o
  -6   8   5       68.65       60.71      1.77 o
  -5   8   5        0.01       -0.57      0.76 o
  -4   8   5       40.29       37.35      1.60 o
  -3   8   5       81.34       81.10      2.30 o
  -2   8   5        0.12        0.44      0.71 o
  -1   8   5       10.17        8.17      0.86 o
   0   8   5       58.59       52.97      1.68 o
   1   8   5       37.87       40.62      1.54 o
   2   8   5        0.08        0.75      0.97 o
   3   8   5      307.25      301.62      5.24 o
   4   8   5      375.27      366.85      6.69 o
   5   8   5        1.31        1.60      1.30 o
   6   8   5      448.15      448.12      7.76 o
   7   8   5        6.72        7.74      1.83 o
   8   8   5       59.67       56.70      3.28 o
   9   8   5      316.65      278.31      7.57 o
  10   8   5        7.60       12.74      2.45 o
  11   8   5      139.04      136.93      5.53 o
  12   8   5        5.43        4.41      2.97 o
  13   8   5        4.67        2.08      3.88 o
  14   8   5        8.09       -0.60      3.91 o
  15   8   5        0.14       -2.91      3.52 o
 -17   9   5        1.02        3.25      2.13 o
 -16   9   5       17.58       23.37      2.94 o
 -15   9   5        0.21        2.33      1.59 o
 -14   9   5       19.45       23.32      2.20 o
 -13   9   5        0.00        1.50      1.48 o
 -12   9   5      141.17      129.46      3.88 o
 -11   9   5       49.30       47.71      2.37 o
 -10   9   5       24.61       25.08      1.68 o
  -9   9   5       18.88       21.61      1.85 o
  -8   9   5       48.09       47.04      1.80 o
  -7   9   5       15.03       11.25      1.23 o
  -6   9   5      232.37      200.41      3.63 o
  -5   9   5      245.08      236.82      3.97 o
  -4   9   5       50.62       58.39      2.26 o
  -3   9   5        0.34       -0.90      0.90 o
  -2   9   5        9.39        8.26      1.24 o
  -1   9   5      111.66      109.85      2.77 o
   0   9   5       62.69       51.00      1.98 o
   1   9   5       49.79       44.86      1.91 o
   2   9   5      108.46       95.58      3.07 o
   3   9   5       42.80       45.45      2.25 o
   4   9   5       46.29       43.29      3.63 o
   5   9   5      168.43      149.74      4.02 o
   6   9   5       14.60        8.63      1.83 o
   7   9   5       23.16       25.24      2.29 o
   8   9   5        2.27        4.39      2.05 o
   9   9   5        5.30        7.73      2.34 o
  10   9   5       57.44       57.36      3.77 o
  11   9   5       68.76       64.67      4.12 o
  12   9   5        4.04        1.80      2.35 o
  13   9   5        3.50        2.89      3.24 o
  14   9   5        0.13        1.44      3.15 o
  15   9   5        2.02        1.98      3.85 o
 -17  10   5       15.86       15.96      2.68 o
 -16  10   5        7.66       12.04      2.50 o
 -15  10   5        8.48        7.78      2.00 o
 -14  10   5        5.03        0.58      1.80 o
 -13  10   5        1.19        1.95      1.55 o
 -12  10   5        9.08       14.02      1.86 o
 -11  10   5       14.50       12.85      1.80 o
 -10  10   5        6.74        4.23      1.40 o
  -9  10   5        4.04        4.16      1.20 o
  -8  10   5        6.82        4.62      1.25 o
  -7  10   5       14.38       18.72      1.41 o
  -6  10   5      367.76      325.52      5.12 o
  -5  10   5       36.68       31.61      1.72 o
  -4  10   5       34.99       34.06      1.96 o
  -3  10   5      100.98       94.95      3.02 o
  -2  10   5       26.44       25.73      1.81 o
  -1  10   5        8.89       11.60      1.49 o
   0  10   5       90.54       80.17      2.76 o
   1  10   5        1.50        2.42      1.23 o
   2  10   5       57.12       57.15      2.65 o
   3  10   5      106.41      103.98      3.37 o
   4  10   5       13.12       11.03      1.67 o
   5  10   5      291.87      289.33      7.59 o
   6  10   5       18.59       12.62      2.04 o
   7  10   5       26.98       17.43      2.51 o
   8  10   5       34.82       32.32      2.95 o
   9  10   5        0.82       -0.40      2.61 o
  10  10   5       21.74       23.51      3.03 o
  11  10   5       39.09       43.79      3.71 o
  12  10   5       34.05       34.14      3.90 o
  13  10   5        2.04        1.25      2.57 o
  14  10   5        1.62        4.81      3.88 o
 -16  11   5        1.34        3.42      2.16 o
 -15  11   5        1.25        3.70      1.94 o
 -14  11   5       18.71       17.56      2.27 o
 -13  11   5        3.16        2.90      2.33 o
 -12  11   5        0.17        1.21      1.73 o
 -11  11   5        4.21        4.32      1.58 o
 -10  11   5        0.74       -1.32      1.32 o
  -9  11   5       15.94       15.28      1.79 o
  -8  11   5       94.88       85.16      3.14 o
  -7  11   5       23.15       16.32      1.59 o
  -6  11   5      109.55      100.68      3.00 o
  -5  11   5        0.61        2.56      1.24 o
  -4  11   5       10.97       15.30      1.64 o
  -3  11   5      214.72      191.89      5.33 o
  -2  11   5       25.91       31.85      2.31 o
  -1  11   5        7.33        5.90      1.57 o
   0  11   5       21.45       17.64      1.97 o
   1  11   5       25.58       28.04      2.51 o
   2  11   5      205.46      188.77      4.65 o
   3  11   5       25.04       31.03      2.43 o
   4  11   5        5.07        6.24      1.97 o
   5  11   5        0.42        0.04      1.88 o
   6  11   5       17.65       16.56      2.44 o
   7  11   5        7.91        5.39      2.11 o
   8  11   5        0.01       -1.47      2.36 o
   9  11   5        3.57        9.37      2.50 o
  10  11   5        1.95        0.97      2.25 o
  11  11   5        0.41       -2.31      2.31 o
  12  11   5        0.44        1.44      2.46 o
  13  11   5        4.30       -2.56      2.70 o
  14  11   5        6.50        9.68      4.17 o
 -15  12   5        7.80        8.19      2.42 o
 -14  12   5        3.45        7.74      2.92 o
 -13  12   5       39.19       42.95      2.87 o
 -12  12   5        1.49        0.11      1.58 o
 -11  12   5        0.04       -0.53      1.48 o
 -10  12   5        0.03        0.63      1.46 o
  -9  12   5       40.96       38.02      2.81 o
  -8  12   5       99.40      108.28      3.71 o
  -7  12   5        1.76        3.65      1.36 o
  -6  12   5      157.02      152.73      3.86 o
  -5  12   5        2.20        1.35      1.36 o
  -4  12   5       26.73       33.15      2.20 o
  -3  12   5      109.80      102.89      3.94 o
  -2  12   5       10.72       13.07      1.90 o
  -1  12   5        7.58        8.77      2.46 o
   0  12   5        0.50       -0.75      1.40 o
   1  12   5       18.93       16.28      2.07 o
   2  12   5        1.48        4.61      1.70 o
   3  12   5        0.00        1.00      1.53 o
   4  12   5       44.78       50.53      3.09 o
   5  12   5        0.02        1.94      1.69 o
   6  12   5        0.40        4.01      3.22 o
   7  12   5       32.57       37.58      6.10 o
   8  12   5        4.57        6.55      2.49 o
   9  12   5        8.67        9.39      2.71 o
  10  12   5        5.12        4.12      3.31 o
  11  12   5        9.38       12.33      2.99 o
  12  12   5        3.28        7.42      3.13 o
  13  12   5        8.64       10.98      3.25 o
 -14  13   5        8.07        5.41      2.35 o
 -13  13   5       13.74       20.70      4.20 o
 -12  13   5        2.31        1.66      1.92 o
 -11  13   5        4.34        3.61      1.78 o
 -10  13   5        0.00       -0.15      1.51 o
  -9  13   5        8.03        9.25      1.83 o
  -8  13   5        5.46        7.78      1.72 o
  -7  13   5        0.70       -1.32      1.32 o
  -6  13   5        1.51        1.66      1.32 o
  -5  13   5        0.84        3.14      1.49 o
  -4  13   5       18.15       19.26      1.98 o
  -3  13   5        6.41        6.94      1.61 o
  -2  13   5        2.26        2.32      1.69 o
  -1  13   5        5.05        7.38      2.25 o
   0  13   5       10.72       11.93      3.35 o
   1  13   5        9.13        9.86      2.34 o
   2  13   5        6.18        4.02      2.05 o
   3  13   5        0.28        2.28      2.37 o
   4  13   5       10.14        8.47      2.16 o
   5  13   5        2.88        1.98      1.98 o
   6  13   5       14.22       13.92      2.74 o
   7  13   5        3.55        4.39      2.46 o
   8  13   5        7.00        9.82      2.74 o
   9  13   5       45.60       48.89      4.04 o
  10  13   5       13.00       11.37      2.99 o
  11  13   5        9.18       12.57      3.21 o
  12  13   5        3.04        2.25      3.13 o
 -13  14   5        8.46       14.71      2.68 o
 -12  14   5        0.14        0.01      2.08 o
 -11  14   5        0.92        2.16      1.96 o
 -10  14   5       13.32       12.08      2.36 o
  -9  14   5        0.06       -0.36      1.70 o
  -8  14   5       22.77       18.33      2.45 o
  -7  14   5       40.11       44.95      3.12 o
  -6  14   5       10.01        9.63      1.91 o
  -5  14   5       16.32       10.80      2.15 o
  -4  14   5        1.34        4.32      1.84 o
  -3  14   5        3.31        4.57      1.85 o
  -2  14   5       13.41       14.33      2.22 o
  -1  14   5       77.52       86.66      4.59 o
   0  14   5        0.00       -0.52      2.08 o
   1  14   5       25.32       20.75      2.97 o
   2  14   5        1.31        0.31      2.10 o
   3  14   5       77.59       84.38      4.82 o
   4  14   5       45.56       37.83      6.92 o
   5  14   5       10.34       13.04      3.49 o
   6  14   5        0.24       -0.57      2.12 o
   7  14   5        9.05        7.30      2.70 o
   8  14   5        4.16        2.04      2.65 o
   9  14   5        0.03        2.12      3.70 o
  10  14   5        0.06        1.26      3.43 o
  11  14   5        0.92        0.73      2.84 o
 -12  15   5        0.16        2.54      2.19 o
 -11  15   5        2.84        3.69      2.19 o
 -10  15   5        4.04        2.25      2.06 o
  -9  15   5       10.69        8.61      2.41 o
  -8  15   5        6.27       -0.53      2.93 o
  -7  15   5        0.35       -1.79      1.79 o
  -6  15   5        6.93        5.40      1.85 o
  -5  15   5        0.87        2.97      1.99 o
  -4  15   5        5.25        7.61      2.25 o
  -3  15   5        5.92        7.94      2.19 o
  -2  15   5        2.05       -0.22      1.92 o
  -1  15   5       47.11       47.91      3.97 o
   0  15   5       69.35       87.03      4.91 o
   1  15   5       59.26       60.83      4.36 o
   2  15   5        4.28        7.78      2.71 o
   3  15   5        0.00       -2.81      2.81 o
   4  15   5       11.71       12.36      6.57 o
   5  15   5        0.12        0.14      3.23 o
   6  15   5        7.42        9.39      3.60 o
   7  15   5        4.29        3.08      3.06 o
   8  15   5        4.67        7.73      3.64 o
   9  15   5        0.75        5.78      4.76 o
  10  15   5        0.12       -2.95      3.36 o
 -11  16   5        1.66        2.74      2.33 o
 -10  16   5        2.54        0.73      2.22 o
  -9  16   5        3.04        7.02      2.38 o
  -8  16   5        1.72        2.60      2.27 o
  -7  16   5       13.69       14.77      2.69 o
  -6  16   5       16.24       18.78      3.12 o
  -5  16   5        0.45        2.43      2.15 o
  -4  16   5       11.47       12.75      2.59 o
  -3  16   5        2.98        4.72      2.21 o
  -2  16   5        0.00       -0.17      2.00 o
  -1  16   5       16.44       10.60      3.04 o
   0  16   5       42.53       44.75      3.99 o
   1  16   5        1.78        4.20      2.70 o
   2  16   5       16.95       16.67      4.09 o
   3  16   5       39.49       39.51      9.06 o
   4  16   5        1.09        2.19      3.34 o
   5  16   5        5.40        1.24      3.43 o
   6  16   5        9.07        3.16      3.36 o
   7  16   5        0.42        2.12      3.44 o
   8  16   5        0.91       -3.49      3.73 o
  -9  17   5        0.72        1.35      2.40 o
  -8  17   5        0.66        0.07      2.34 o
  -7  17   5       10.17       11.85      2.76 o
  -6  17   5        0.01       -2.11      2.11 o
  -5  17   5       10.78       10.29      2.67 o
  -4  17   5       64.11       65.08      4.05 o
  -3  17   5        9.31        7.98      2.63 o
  -2  17   5        1.69        0.92      2.24 o
  -1  17   5        8.80        7.74      2.62 o
   0  17   5        2.40        2.83      2.78 o
   1  17   5      110.11      120.27     10.72 o
   2  17   5       18.17       14.72      4.58 o
   3  17   5        2.84        2.43      5.09 o
   4  17   5       12.52       13.42      4.54 o
   5  17   5       34.55       40.15      5.70 o
   6  17   5        4.94        4.87      3.51 o
   7  17   5        2.65        0.76      5.15 o
  -7  18   5       11.32       14.76      3.07 o
  -6  18   5       13.76       14.42      3.02 o
  -5  18   5        2.83        5.45      3.13 o
  -4  18   5        0.26        3.39      2.84 o
  -3  18   5        0.73       -0.21      2.48 o
  -2  18   5        4.72        1.82      3.02 o
  -1  18   5       11.64       15.60      3.47 o
   0  18   5       13.00       12.56      3.53 o
   1  18   5        6.61        7.69      3.37 o
   2  18   5        0.05       -1.13      5.49 o
   3  18   5        1.15        1.72      3.93 o
   4  18   5       10.74       13.83     10.38 o
  -2  19   5        0.90        0.09      6.54 o
  -1  19   5        0.12        5.52      6.11 o
 -19   0   6        4.60        3.52      3.78 o
 -18   0   6        0.01       -0.27      2.28 o
 -17   0   6        0.47       -1.15      2.03 o
 -16   0   6        0.13        2.10      2.46 o
 -15   0   6       11.64        9.15      5.33 o
 -14   0   6       32.81       28.53      2.21 o
 -13   0   6       13.97       12.27      2.17 o
 -12   0   6       17.48       19.21      1.64 o
 -11   0   6      171.61      135.88      5.56 o
 -10   0   6      151.16      154.19      5.48 o
  -9   0   6      377.56      312.29      5.99 o
  -8   0   6     2007.36     1952.95     46.27 o
  -7   0   6      156.91      142.10      2.97 o
  -6   0   6       34.02       35.05      1.24 o
  -5   0   6        8.41        7.84      0.59 o
  -4   0   6      668.79      747.71     11.09 o
  -3   0   6      141.03      136.18      2.34 o
  -2   0   6      164.18      172.35      7.71 o
  -1   0   6       17.80       18.79      2.89 o
   0   0   6      109.79      122.95      6.48 o
   1   0   6      300.81      333.11      6.83 o
   2   0   6      108.26       89.91      3.07 o
   3   0   6      358.42      377.83      8.03 o
   4   0   6       30.81       20.78      1.60 o
   5   0   6       35.92       31.07      3.01 o
   6   0   6      780.49      777.92     28.48 o
   7   0   6      351.89      377.94     10.79 o
   8   0   6       57.39       53.84      4.01 o
   9   0   6        0.98        0.45      1.97 o
  10   0   6        0.18       -1.99      2.87 o
  11   0   6       11.17        0.80      3.44 o
  12   0   6       19.16       22.01      5.12 o
  13   0   6       12.90        7.73      4.98 o
  14   0   6        0.35       -1.76      4.12 o
  15   0   6       13.75        5.23      4.83 o
  16   0   6        3.59       -4.52      4.52 o
 -19   1   6        1.21       -1.11      1.76 o
 -18   1   6        0.02       -1.60      1.60 o
 -17   1   6        0.48       -1.38      2.01 o
 -16   1   6        0.57       -0.05      1.36 o
 -15   1   6        0.79        0.89      1.33 o
 -14   1   6       16.27       13.06      1.25 o
 -13   1   6        9.80        7.68      1.04 o
 -12   1   6       14.38        9.81      1.00 o
 -11   1   6        2.50        3.26      0.82 o
 -10   1   6       17.31       17.81      0.97 o
  -9   1   6      281.72      278.15      4.18 o
  -8   1   6       74.01       64.29      1.38 o
  -7   1   6      365.49      345.54      6.40 o
  -6   1   6      366.75      352.15      6.43 o
  -5   1   6        0.01       -0.43      0.43 o
  -4   1   6        6.40        9.61      0.50 o
  -3   1   6      165.76      193.13      2.82 o
  -2   1   6       29.34       24.61      0.92 o
  -1   1   6      143.05      162.80      3.74 o
   0   1   6        7.61        3.09      0.62 o
   1   1   6       38.25       35.92      1.32 o
   2   1   6        3.12        3.93      0.79 o
   3   1   6       57.06       59.91      1.92 o
   4   1   6       66.51       73.41      2.03 o
   5   1   6      342.75      335.34      6.04 o
   6   1   6      384.86      379.29      7.48 o
   7   1   6        2.73        2.25      1.37 o
   8   1   6       70.41       73.26      3.24 o
   9   1   6        2.10       -1.17      1.45 o
  10   1   6       31.56       32.91      3.58 o
  11   1   6        0.24       -2.28      2.28 o
  12   1   6        3.57        1.35      2.72 o
  13   1   6        2.06        1.80      3.09 o
  14   1   6        0.18       -2.78      2.78 o
  15   1   6        1.64        4.15      3.36 o
  16   1   6        0.46       -0.36      3.41 o
 -19   2   6        1.76        0.87      1.75 o
 -18   2   6        0.50        3.03      1.78 o
 -17   2   6       14.14       11.02      2.23 o
 -16   2   6        3.74        2.37      1.48 o
 -15   2   6        0.48        0.39      1.48 o
 -14   2   6       17.82       21.26      1.80 o
 -13   2   6        8.33        5.20      0.93 o
 -12   2   6       29.70       27.07      1.39 o
 -11   2   6      238.99      227.99      3.67 o
 -10   2   6      168.24      160.66      2.75 o
  -9   2   6        5.31        4.59      0.64 o
  -8   2   6      584.40      514.43     11.12 o
  -7   2   6        6.09        5.84      1.03 o
  -6   2   6        2.86        1.86      0.86 o
  -5   2   6      468.21      451.14      8.26 o
  -4   2   6      139.40      157.41      3.27 o
  -3   2   6       54.53       61.54      1.39 o
  -2   2   6      349.20      345.94      4.31 o
  -1   2   6      521.29      565.43      6.54 o
   0   2   6      201.08      198.75      3.24 o
   1   2   6      411.68      440.64      6.43 o
   2   2   6      154.37      155.54      3.01 o
   3   2   6      303.03      318.48      5.17 o
   4   2   6       25.71       22.03      1.35 o
   5   2   6       54.09       53.85      2.40 o
   6   2   6       82.82       80.61      3.17 o
   7   2   6        4.16        1.96      1.67 o
   8   2   6       10.24        7.77      1.66 o
   9   2   6      119.02      124.89      4.94 o
  10   2   6       18.53       12.03      2.98 o
  11   2   6        8.94        3.29      4.01 o
  12   2   6        9.74        6.62      2.90 o
  13   2   6       17.98       17.39      3.64 o
  14   2   6        9.25        3.65      3.06 o
  15   2   6        0.76       -2.30      3.02 o
  16   2   6       37.39       41.04      5.62 o
 -19   3   6        1.55       -1.55      1.90 o
 -18   3   6        3.65        6.59      1.89 o
 -17   3   6       42.07       50.02      3.69 o
 -16   3   6        0.32        1.15      1.47 o
 -15   3   6       18.06       16.63      1.62 o
 -14   3   6       21.23       17.72      1.38 o
 -13   3   6       64.30       70.29      2.98 o
 -12   3   6       80.37       72.75      2.07 o
 -11   3   6       41.64       35.30      1.78 o
 -10   3   6      108.27      112.55      2.27 o
  -9   3   6       48.62       44.54      1.44 o
  -8   3   6       53.10       47.30      1.20 o
  -7   3   6      272.13      283.77      6.01 o
  -6   3   6        2.73        3.24      1.15 o
  -5   3   6      683.23      665.92      8.86 o
  -4   3   6      115.84      119.35      1.88 o
  -3   3   6       30.68       39.77      1.00 o
  -2   3   6       13.45       15.12      0.77 o
  -1   3   6      409.98      412.93      5.39 o
   0   3   6      140.05      164.54      2.51 o
   1   3   6      169.24      174.10      2.60 o
   2   3   6       79.67       86.45      1.84 o
   3   3   6      353.59      362.16      4.91 o
   4   3   6      115.80      122.49      4.79 o
   5   3   6       20.81       28.66      2.00 o
   6   3   6      121.19      118.80      3.75 o
   7   3   6       59.98       61.76      4.74 o
   8   3   6      119.06      119.34      4.11 o
   9   3   6        1.48       -0.58      1.74 o
  10   3   6        5.09        3.47      2.63 o
  11   3   6       59.03       57.94      4.67 o
  12   3   6        0.82        1.92      3.10 o
  13   3   6        2.51       -2.57      2.60 o
  14   3   6        9.56        9.77      3.46 o
  15   3   6        9.94       13.52      4.18 o
  16   3   6        1.81        3.05      3.49 o
 -19   4   6        0.14        1.28      2.24 o
 -18   4   6        6.85        3.73      1.94 o
 -17   4   6       40.61       44.71      2.53 o
 -16   4   6        1.47       -1.06      1.33 o
 -15   4   6        1.17        5.44      1.52 o
 -14   4   6       38.65       41.37      1.99 o
 -13   4   6        0.67        0.61      1.04 o
 -12   4   6       26.43       33.35      1.52 o
 -11   4   6        1.72        1.80      0.83 o
 -10   4   6      375.12      362.70      5.19 o
  -9   4   6      152.68      146.08      2.59 o
  -8   4   6        7.74        8.27      0.90 o
  -7   4   6      396.46      375.28      5.28 o
  -6   4   6       12.39       16.30      0.72 o
  -5   4   6       44.47       37.07      1.06 o
  -4   4   6      427.21      432.36      4.85 o
  -3   4   6        3.93        5.59      0.72 o
  -2   4   6        7.14        8.80      0.72 o
  -1   4   6     1163.49     1213.94     12.34 o
   0   4   6      154.46      155.27      2.81 o
   1   4   6        1.90        2.70      0.74 o
   2   4   6       54.99       62.97      1.55 o
   3   4   6      211.49      211.89      3.29 o
   4   4   6      144.90      147.33      2.91 o
   5   4   6       41.41       38.94      2.93 o
   6   4   6       97.47       92.57      3.49 o
   7   4   6        0.00       -1.16      1.32 o
   8   4   6       85.56       93.79      3.70 o
   9   4   6       59.89       75.34      4.00 o
  10   4   6       49.96       49.65      4.24 o
  11   4   6        0.00        0.66      2.65 o
  12   4   6       25.65       25.21      7.05 o
  13   4   6       17.73       16.98      3.87 o
  14   4   6        0.23       -3.16      3.16 o
  15   4   6        0.08        1.39      3.98 o
  16   4   6       27.17       36.37      5.47 o
 -18   5   6        0.11       -1.43      1.43 o
 -17   5   6       21.02       20.97      2.01 o
 -16   5   6        0.99        4.11      1.65 o
 -15   5   6       57.03       58.82      2.81 o
 -14   5   6        2.48        3.13      1.22 o
 -13   5   6       18.06       19.45      1.52 o
 -12   5   6        3.66        4.19      1.07 o
 -11   5   6       47.07       54.79      1.92 o
 -10   5   6      184.54      163.31      2.90 o
  -9   5   6       90.97       95.93      2.06 o
  -8   5   6      163.33      160.75      2.67 o
  -7   5   6        0.37        0.91      0.61 o
  -6   5   6      498.31      448.64      5.68 o
  -5   5   6      288.29      263.69      3.67 o
  -4   5   6       12.26       13.61      0.85 o
  -3   5   6       15.80       21.22      1.15 o
  -2   5   6      495.26      493.67      6.14 o
  -1   5   6        1.22        2.56      0.70 o
   0   5   6      133.57      126.91      2.48 o
   1   5   6      652.80      652.57      8.08 o
   2   5   6       83.19       88.18      2.28 o
   3   5   6       52.20       54.01      1.68 o
   4   5   6      114.89      116.40      2.67 o
   5   5   6       18.69       14.87      1.50 o
   6   5   6      114.72      113.02      4.37 o
   7   5   6       40.02       39.01      2.48 o
   8   5   6        0.38       -1.63      1.63 o
   9   5   6        6.21        9.11      2.41 o
  10   5   6        1.20       -2.53      3.95 o
  11   5   6        0.02       -0.52      5.49 o
  12   5   6        5.56        1.37      2.88 o
  13   5   6       19.33       18.48      3.91 o
  14   5   6       20.23       21.16      5.83 o
  15   5   6        2.35        4.36      3.70 o
  16   5   6        7.25       17.35      6.09 o
 -18   6   6       29.48       36.98      4.26 o
 -17   6   6        6.98        4.57      1.94 o
 -16   6   6       10.46        8.58      1.92 o
 -15   6   6        9.93       11.06      1.82 o
 -14   6   6        0.52        2.45      1.48 o
 -13   6   6        0.52        0.03      1.11 o
 -12   6   6        0.67       -1.00      1.00 o
 -11   6   6       46.73       47.25      2.07 o
 -10   6   6       17.98       18.03      1.17 o
  -9   6   6      229.64      237.24      3.73 o
  -8   6   6      225.18      207.85      3.41 o
  -7   6   6      235.96      227.23      3.50 o
  -6   6   6      140.82      136.35      2.50 o
  -5   6   6       66.68       70.23      1.78 o
  -4   6   6      375.80      369.75      4.97 o
  -3   6   6      322.67      307.93      4.35 o
  -2   6   6      474.62      472.28      8.35 o
  -1   6   6       19.07       21.91      1.29 o
   0   6   6       72.21       77.59      2.04 o
   1   6   6      830.46      799.10     15.94 o
   2   6   6       22.25       22.57      1.46 o
   3   6   6      315.32      332.10      6.25 o
   4   6   6       16.57       15.60      1.60 o
   5   6   6       50.21       49.82      2.20 o
   6   6   6        1.86       -0.28      1.19 o
   7   6   6        1.63        1.62      1.29 o
   8   6   6      308.69      295.15      6.58 o
   9   6   6        7.64        7.77      7.11 o
  10   6   6      285.65      305.63     10.41 o
  11   6   6        0.07       -2.69      2.69 o
  12   6   6        4.25       -0.35      2.94 o
  13   6   6       19.07       16.63      3.93 o
  14   6   6        2.80        0.33      3.45 o
  15   6   6        3.32        0.50      6.33 o
 -18   7   6       14.01       19.50      3.05 o
 -17   7   6       15.58       17.09      2.38 o
 -16   7   6        0.01       -1.63      1.63 o
 -15   7   6        0.01       -0.77      1.54 o
 -14   7   6        3.21        1.51      1.52 o
 -13   7   6       52.16       49.88      2.41 o
 -12   7   6        0.00       -0.52      1.04 o
 -11   7   6      239.44      226.85      4.22 o
 -10   7   6        6.39        8.61      1.11 o
  -9   7   6        0.59       -0.66      0.82 o
  -8   7   6      268.19      261.61      4.06 o
  -7   7   6       92.10       85.52      2.37 o
  -6   7   6       45.77       43.82      1.55 o
  -5   7   6       89.91       95.25      2.22 o
  -4   7   6       13.36       13.82      1.04 o
  -3   7   6        5.88        3.65      0.84 o
  -2   7   6        1.11        2.05      0.93 o
  -1   7   6       61.30       60.71      2.12 o
   0   7   6      173.38      179.65      3.66 o
   1   7   6      217.63      232.82      4.45 o
   2   7   6       12.01        8.59      1.24 o
   3   7   6      157.54      148.43      3.78 o
   4   7   6      130.92      138.96      3.54 o
   5   7   6      775.66      772.14     11.46 o
   6   7   6       13.82       15.25      1.64 o
   7   7   6       31.01       30.64      2.26 o
   8   7   6       32.67       33.09      2.49 o
   9   7   6       25.48       25.56      2.70 o
  10   7   6      142.86      153.58      7.47 o
  11   7   6      124.49      109.11      6.66 o
  12   7   6        7.50       13.44      3.77 o
  13   7   6        9.87       11.46      4.56 o
  14   7   6        2.69        1.88      4.15 o
  15   7   6       10.25       23.53      4.84 o
 -17   8   6       47.18       56.17      4.14 o
 -16   8   6       13.75       17.89      2.79 o
 -15   8   6       64.28       74.61      3.57 o
 -14   8   6        0.63       -0.94      1.49 o
 -13   8   6        0.27        2.26      1.38 o
 -12   8   6       44.49       50.00      2.11 o
 -11   8   6        1.89        2.17      1.25 o
 -10   8   6       46.50       44.34      1.86 o
  -9   8   6       73.50       64.63      2.70 o
  -8   8   6       55.03       49.21      1.85 o
  -7   8   6       18.69       14.95      1.26 o
  -6   8   6       42.10       39.50      1.70 o
  -5   8   6      738.82      678.19      9.09 o
  -4   8   6       20.14       20.95      1.31 o
  -3   8   6      153.41      150.98      4.88 o
  -2   8   6       27.50       34.22      1.79 o
  -1   8   6      158.61      151.47      3.71 o
   0   8   6       76.81       75.42      3.11 o
   1   8   6        7.04        6.51      1.24 o
   2   8   6      139.37      128.92      3.51 o
   3   8   6       19.80       17.41      1.73 o
   4   8   6      229.87      242.20      5.01 o
   5   8   6        6.26        6.67      1.46 o
   6   8   6       17.19       19.36      2.01 o
   7   8   6      222.96      214.78      5.56 o
   8   8   6       39.79       39.80      2.69 o
   9   8   6        0.48        1.16      1.91 o
  10   8   6       17.45       20.77      2.86 o
  11   8   6       93.07       92.99      6.29 o
  12   8   6        6.37        6.67      3.35 o
  13   8   6        1.77       -3.22      3.22 o
  14   8   6       19.32       18.09      8.55 o
 -17   9   6        0.87        1.84      2.36 o
 -16   9   6        3.45        5.74      3.09 o
 -15   9   6        8.15        4.36      2.05 o
 -14   9   6       13.41       14.19      2.02 o
 -13   9   6        0.67        0.17      1.39 o
 -12   9   6       14.63       15.04      1.83 o
 -11   9   6       20.67       14.05      1.55 o
 -10   9   6       23.76       26.10      2.37 o
  -9   9   6       23.26       24.78      1.60 o
  -8   9   6        1.86        1.61      0.97 o
  -7   9   6       25.23       19.98      1.43 o
  -6   9   6      248.95      241.98      4.40 o
  -5   9   6        9.81        5.60      1.19 o
  -4   9   6      370.33      364.05      6.35 o
  -3   9   6       41.29       38.16      2.82 o
  -2   9   6      122.18      144.54      3.68 o
  -1   9   6     1196.05     1139.04     18.61 o
   0   9   6      572.41      569.13      9.22 o
   1   9   6       40.31       43.86      3.26 o
   2   9   6        2.83        2.20      1.29 o
   3   9   6       50.38       50.39      2.44 o
   4   9   6       14.69       13.90      1.74 o
   5   9   6       81.31       80.65      3.01 o
   6   9   6       20.35       13.74      1.92 o
   7   9   6        2.86        1.58      1.61 o
   8   9   6        4.42        5.06      2.08 o
   9   9   6       12.91        7.89      2.80 o
  10   9   6       20.20       19.22      2.86 o
  11   9   6       11.53        4.51      3.49 o
  12   9   6       12.45       10.51      3.87 o
  13   9   6       18.28       23.91      4.54 o
  14   9   6        1.34        1.41      6.01 o
 -16  10   6       15.98       15.03      2.49 o
 -15  10   6       14.42       22.57      2.39 o
 -14  10   6       41.04       41.26      2.67 o
 -13  10   6        4.24        2.20      1.63 o
 -12  10   6       22.90       26.38      2.12 o
 -11  10   6       12.45       11.21      1.67 o
 -10  10   6       26.76       23.70      2.24 o
  -9  10   6        0.21       -0.48      1.04 o
  -8  10   6        1.62        0.51      1.06 o
  -7  10   6        1.24        0.53      1.07 o
  -6  10   6       25.82       25.68      2.02 o
  -5  10   6       16.80       14.21      1.34 o
  -4  10   6       64.96       65.65      3.41 o
  -3  10   6       20.94       21.51      1.80 o
  -2  10   6        1.43        0.33      1.24 o
  -1  10   6      126.54      109.07      3.80 o
   0  10   6       52.01       51.63      4.69 o
   1  10   6        1.41       -0.69      1.41 o
   2  10   6       42.62       37.19      2.53 o
   3  10   6        3.03        3.81      1.44 o
   4  10   6       32.73       27.20      2.39 o
   5  10   6        3.93        3.22      1.60 o
   6  10   6        4.23        0.54      1.52 o
   7  10   6        0.62       -0.01      1.50 o
   8  10   6        0.01        1.30      1.81 o
   9  10   6        0.00       -0.47      2.06 o
  10  10   6        0.05        2.09      2.24 o
  11  10   6        0.48        2.34      3.49 o
  12  10   6        2.18        4.47      3.59 o
  13  10   6       33.20       29.29      7.48 o
 -15  11   6        0.27       -1.76      1.76 o
 -14  11   6       26.67       35.26      2.71 o
 -13  11   6       37.82       45.02      2.82 o
 -12  11   6        0.05       -0.99      1.47 o
 -11  11   6        1.18        0.23      1.40 o
 -10  11   6        0.43       -0.59      1.28 o
  -9  11   6        9.49        9.15      1.63 o
  -8  11   6        0.01        0.85      1.29 o
  -7  11   6        1.31        0.70      1.28 o
  -6  11   6       75.84       67.53      2.78 o
  -5  11   6       36.66       41.59      2.23 o
  -4  11   6      309.04      265.34      6.28 o
  -3  11   6        1.80        3.92      1.60 o
  -2  11   6       26.36       23.31      2.19 o
  -1  11   6       59.61       48.67      2.80 o
   0  11   6        4.17        7.08      1.97 o
   1  11   6       27.88       28.63      2.42 o
   2  11   6       19.48       18.60      2.54 o
   3  11   6        0.18        0.63      1.76 o
   4  11   6        1.07       -1.74      1.74 o
   5  11   6       12.86        8.25      1.90 o
   6  11   6        0.40       -1.19      1.98 o
   7  11   6       32.91       35.69      3.15 o
   8  11   6        0.05       -2.06      2.06 o
   9  11   6        0.01       -1.43      2.10 o
  10  11   6        8.01       12.22      3.82 o
  11  11   6        6.22       11.67      3.90 o
  12  11   6       26.92       28.59      5.01 o
  13  11   6        5.87        2.18      3.87 o
 -15  12   6       24.80       30.81      2.76 o
 -14  12   6       23.99       27.03      2.64 o
 -13  12   6        8.69        9.94      2.09 o
 -12  12   6        0.01        1.25      1.64 o
 -11  12   6        2.18        2.79      1.76 o
 -10  12   6        0.01       -1.39      1.39 o
  -9  12   6        3.96        2.27      1.50 o
  -8  12   6       16.47       16.16      2.07 o
  -7  12   6        4.49        2.57      1.66 o
  -6  12   6       53.61       47.08      2.55 o
  -5  12   6        1.07       -1.39      1.77 o
  -4  12   6      180.82      181.05      4.63 o
  -3  12   6       74.94       70.58      3.37 o
  -2  12   6        7.72        8.93      1.90 o
  -1  12   6       24.34       18.47      2.22 o
   0  12   6        2.63        3.29      1.69 o
   1  12   6        4.56        4.44      2.11 o
   2  12   6       11.68       12.54      2.43 o
   3  12   6       55.13       61.49      3.93 o
   4  12   6       16.82       10.06      2.51 o
   5  12   6        2.65        2.73      2.54 o
   6  12   6        1.29        1.68      2.54 o
   7  12   6        6.27        2.55      2.51 o
   8  12   6        8.06       10.09      2.63 o
   9  12   6        1.71        1.36      2.67 o
  10  12   6        0.06       -2.62      3.17 o
  11  12   6       14.37       23.77      5.52 o
  12  12   6        0.60        6.39      3.80 o
 -14  13   6       14.26       16.28      2.58 o
 -13  13   6        7.09        7.18      3.05 o
 -12  13   6        6.86        9.41      2.10 o
 -11  13   6       13.27       12.28      2.08 o
 -10  13   6       13.98       15.84      2.05 o
  -9  13   6        6.26        5.77      1.81 o
  -8  13   6        6.25        5.73      1.71 o
  -7  13   6       22.20       27.36      2.25 o
  -6  13   6        0.93       -1.36      1.36 o
  -5  13   6       13.07       15.41      2.53 o
  -4  13   6        0.40        2.66      1.55 o
  -3  13   6        4.95        1.39      1.71 o
  -2  13   6       29.64       32.85      3.29 o
  -1  13   6       68.83       67.28      4.04 o
   0  13   6       78.01       75.64      4.28 o
   1  13   6       64.90       61.28      4.03 o
   2  13   6        0.23        0.06      2.63 o
   3  13   6        1.19        3.49      2.74 o
   4  13   6       16.84       20.28      3.02 o
   5  13   6       23.65       21.81      3.82 o
   6  13   6       25.29       24.53      3.97 o
   7  13   6       39.74       49.75      4.81 o
   8  13   6        0.18        0.97      2.84 o
   9  13   6        9.02       11.77      5.80 o
  10  13   6        2.12        3.75      5.03 o
  11  13   6        0.12       -0.03      4.75 o
 -13  14   6        3.64        3.42      2.13 o
 -12  14   6        1.60        1.59      2.20 o
 -11  14   6       10.06       13.13      2.86 o
 -10  14   6        1.84        2.55      1.96 o
  -9  14   6        2.97        5.72      2.68 o
  -8  14   6        2.20        3.69      1.97 o
  -7  14   6        9.51       13.59      3.23 o
  -6  14   6        2.73        3.63      1.88 o
  -5  14   6       17.96       18.23      2.81 o
  -4  14   6       70.30       69.22      3.56 o
  -3  14   6        5.62        2.74      1.83 o
  -2  14   6        0.07       -1.25      2.96 o
  -1  14   6        0.47        2.80      2.17 o
   0  14   6        0.99       -1.73      2.03 o
   1  14   6       17.75       17.24      2.91 o
   2  14   6       10.33       12.30      2.81 o
   3  14   6        0.19       -2.08      2.08 o
   4  14   6       27.65       33.61      3.77 o
   5  14   6       21.07       22.88      5.09 o
   6  14   6        7.37        5.82      3.38 o
   7  14   6        4.73        7.60      3.27 o
   8  14   6        3.62        8.86      3.46 o
   9  14   6        0.83        4.61      5.40 o
  10  14   6        0.34        2.56      4.92 o
 -11  15   6       54.19       60.50      3.80 o
 -10  15   6        8.07        7.79      2.33 o
  -9  15   6       12.78       14.67      2.51 o
  -8  15   6       14.63       19.54      2.67 o
  -7  15   6        1.05        3.79      2.16 o
  -6  15   6        9.27       10.81      2.36 o
  -5  15   6       10.52       11.66      3.13 o
  -4  15   6        0.34       -2.13      2.13 o
  -3  15   6        3.99       -0.43      1.97 o
  -2  15   6        8.82       12.77      2.46 o
  -1  15   6       13.68       21.89      3.19 o
   0  15   6        1.06        0.43      2.90 o
   1  15   6        1.45       -1.55      2.43 o
   2  15   6       25.06       26.16      3.52 o
   3  15   6       46.01       54.40      6.87 o
   4  15   6        1.05        1.34      3.61 o
   5  15   6        6.02        4.30      3.74 o
   6  15   6       29.21       28.28      4.47 o
   7  15   6       22.08       31.32      4.63 o
   8  15   6        0.60       13.71      5.55 o
   9  15   6        3.16        7.22      5.74 o
 -10  16   6        2.28        3.15      2.29 o
  -9  16   6        6.61        9.76      2.49 o
  -8  16   6        2.17        0.95      2.74 o
  -7  16   6       11.94       11.93      2.64 o
  -6  16   6        3.05       -1.46      2.11 o
  -5  16   6       71.93       77.77      4.86 o
  -4  16   6       16.56       16.98      3.16 o
  -3  16   6        0.33        2.09      2.51 o
  -2  16   6       12.60       12.79      2.65 o
  -1  16   6        0.07        0.88      3.51 o
   0  16   6        0.03        1.06      2.82 o
   1  16   6       27.99       31.60      3.90 o
   2  16   6        0.82       -0.43      3.64 o
   3  16   6       85.49       87.29      6.84 o
   4  16   6       21.83       29.95      5.09 o
   5  16   6        8.09       -0.41      3.94 o
   6  16   6        0.62       -3.23      3.23 o
   7  16   6       29.86       46.95      8.47 o
  -8  17   6       21.49       27.41      3.96 o
  -7  17   6        2.88        0.69      2.44 o
  -6  17   6        0.03       -0.91      2.30 o
  -5  17   6       12.07       11.34      3.30 o
  -4  17   6        0.48       -2.55      2.55 o
  -3  17   6        5.22        6.99      3.09 o
  -2  17   6        0.69       -0.38      2.27 o
  -1  17   6        5.71        4.36      2.54 o
   0  17   6       11.72       17.53      3.47 o
   1  17   6        4.81        6.21      4.22 o
   2  17   6       29.36       41.57      5.47 o
   3  17   6        1.93        0.38      4.08 o
   4  17   6        0.44        4.59      4.34 o
   5  17   6        2.07        6.20      5.55 o
  -5  18   6       35.19       39.22      4.56 o
  -4  18   6        5.57        1.36      3.08 o
  -3  18   6        4.06        1.34      3.04 o
  -2  18   6       29.49       35.10      4.30 o
  -1  18   6        0.02       -2.70      2.83 o
   0  18   6        2.94        6.87      3.19 o
   1  18   6       26.89       35.71      4.33 o
   2  18   6        3.65       10.96      4.54 o
 -18   1   7        1.93        3.34      1.89 o
 -17   1   7        0.02       -1.48      2.12 o
 -16   1   7        2.96        1.29      1.39 o
 -15   1   7        5.93        2.77      1.21 o
 -14   1   7        0.42       -0.89      0.89 o
 -13   1   7        3.80        1.70      0.89 o
 -12   1   7        1.69        1.54      0.78 o
 -11   1   7       65.34       49.31      1.53 o
 -10   1   7      108.25      100.20      1.98 o
  -9   1   7      650.56      584.48      9.30 o
  -8   1   7       13.44       15.07      2.10 o
  -7   1   7      241.20      245.49      4.95 o
  -6   1   7      318.66      309.25      7.19 o
  -5   1   7       81.11       84.68      1.77 o
  -4   1   7       81.29       75.04      1.58 o
  -3   1   7       79.39       77.25      1.69 o
  -2   1   7        4.52        2.01      0.74 o
  -1   1   7       10.40       14.12      1.08 o
   0   1   7       98.45       99.46      2.15 o
   1   1   7      126.54      136.31      2.76 o
   2   1   7        6.42        3.50      1.01 o
   3   1   7      106.83       96.27      2.56 o
   4   1   7       79.46       94.96      2.90 o
   5   1   7      427.94      425.42      8.11 o
   6   1   7       16.61       12.90      1.76 o
   7   1   7        3.59        2.88      1.46 o
   8   1   7      329.39      328.91      7.40 o
   9   1   7        3.86       10.87      3.17 o
  10   1   7       22.16       20.71      3.43 o
  11   1   7        5.49        1.73      2.48 o
  12   1   7        6.96        2.83      3.10 o
  13   1   7        0.78       -2.19      5.59 o
  14   1   7        0.26        3.50      3.33 o
  15   1   7        0.20       -1.09      9.48 o
 -18   2   7        3.34        1.06      2.57 o
 -17   2   7        7.42        5.11      2.48 o
 -16   2   7        5.41        7.27      2.19 o
 -15   2   7        0.73        1.59      1.28 o
 -14   2   7       12.00       13.77      1.97 o
 -13   2   7       45.87       44.00      2.02 o
 -12   2   7       22.69       19.03      1.13 o
 -11   2   7      163.20      167.86      3.15 o
 -10   2   7      259.69      238.10      3.51 o
  -9   2   7       55.66       57.66      2.39 o
  -8   2   7      190.64      179.65      7.12 o
  -7   2   7      207.45      183.13      4.43 o
  -6   2   7       60.57       59.84      2.32 o
  -5   2   7      651.40      611.79     11.48 o
  -4   2   7       15.00       15.49      0.81 o
  -3   2   7       60.85       55.84      1.99 o
  -2   2   7        4.49        5.02      0.69 o
  -1   2   7        2.41        1.17      0.72 o
   0   2   7       33.86       32.58      1.46 o
   1   2   7       54.58       51.95      1.85 o
   2   2   7       21.42       20.99      1.29 o
   3   2   7       18.52       23.10      1.73 o
   4   2   7       12.44       12.40      2.66 o
   5   2   7      327.13      310.76      6.53 o
   6   2   7      188.91      188.82      4.96 o
   7   2   7       37.99       35.24      2.40 o
   8   2   7       29.05       30.16      2.70 o
   9   2   7       48.11       41.38      3.28 o
  10   2   7        0.59        4.52      2.65 o
  11   2   7       20.53       29.67      3.90 o
  12   2   7        3.94        5.20      5.20 o
  13   2   7        9.50       10.69      3.54 o
  14   2   7        4.26        9.17      3.84 o
  15   2   7        0.23       -0.62      4.42 o
 -18   3   7        3.46        1.78      1.87 o
 -17   3   7       10.53        8.10      3.90 o
 -16   3   7        5.37        6.24      1.96 o
 -15   3   7       17.71       20.23      2.40 o
 -14   3   7       25.58       31.18      1.95 o
 -13   3   7       74.85       82.83      3.77 o
 -12   3   7        2.24        2.98      0.83 o
 -11   3   7        0.10        1.70      0.70 o
 -10   3   7        2.45        5.47      0.80 o
  -9   3   7       23.14       18.80      1.64 o
  -8   3   7       48.21       40.00      2.10 o
  -7   3   7      518.03      482.91      9.20 o
  -6   3   7      697.55      662.07     11.99 o
  -5   3   7       78.98       74.03      1.83 o
  -4   3   7      515.07      519.40      8.30 o
  -3   3   7       90.90       87.13      2.18 o
  -2   3   7      320.31      329.50      4.44 o
  -1   3   7      736.07      740.89      9.71 o
   0   3   7      163.82      165.63      3.49 o
   1   3   7      326.61      335.32      5.17 o
   2   3   7       17.57       16.67      1.26 o
   3   3   7      441.94      455.71      6.89 o
   4   3   7        2.39        0.81      2.47 o
   5   3   7       89.25       93.26      3.33 o
   6   3   7       24.25       27.23      2.18 o
   7   3   7       40.35       38.40      2.49 o
   8   3   7       10.44       10.96      1.95 o
   9   3   7       34.35       38.36      3.11 o
  10   3   7        7.17        9.38      2.91 o
  11   3   7       21.60       21.05      3.73 o
  12   3   7       23.05       21.37      4.04 o
  13   3   7        0.51        0.74      2.99 o
  14   3   7       14.82       14.92      4.16 o
  15   3   7        7.03        5.90      4.96 o
 -18   4   7        0.19        0.39      1.86 o
 -17   4   7        0.24        1.33      2.29 o
 -16   4   7        3.74        4.37      1.90 o
 -15   4   7        7.97        7.31      1.39 o
 -14   4   7       30.31       26.77      1.96 o
 -13   4   7       53.90       51.09      2.82 o
 -12   4   7       17.89       16.29      1.54 o
 -11   4   7        2.35        2.10      0.92 o
 -10   4   7        9.00        7.46      0.77 o
  -9   4   7       75.51       73.49      1.91 o
  -8   4   7       67.75       68.66      2.90 o
  -7   4   7        4.54        4.99      1.32 o
  -6   4   7     1121.05     1056.52     15.67 o
  -5   4   7      396.07      370.66      6.70 o
  -4   4   7       23.83       23.04      1.11 o
  -3   4   7       36.01       38.30      1.75 o
  -2   4   7       52.02       50.18      1.46 o
  -1   4   7       92.46       95.51      2.04 o
   0   4   7        2.59        1.96      0.68 o
   1   4   7       72.66       72.15      1.73 o
   2   4   7        3.31        2.38      0.80 o
   3   4   7     1035.64     1038.99     12.89 o
   4   4   7       11.37       15.34      1.74 o
   5   4   7       45.30       50.38      2.56 o
   6   4   7        3.09        0.21      1.34 o
   7   4   7       50.01       46.59      2.75 o
   8   4   7      113.52      123.68      6.67 o
   9   4   7       40.66       48.13      4.31 o
  10   4   7       18.87       29.27      6.07 o
  11   4   7       29.10       46.56      5.15 o
  12   4   7       17.26       16.06      4.98 o
  13   4   7       10.56       10.00      3.72 o
  14   4   7        0.10        2.99      4.92 o
  15   4   7        2.40        0.93      6.47 o
 -18   5   7       35.83       44.49      3.37 o
 -17   5   7       13.19       16.27      2.14 o
 -16   5   7        5.48        4.24      1.65 o
 -15   5   7       46.99       49.98      3.51 o
 -14   5   7       66.71       58.76      2.79 o
 -13   5   7       37.49       47.04      2.30 o
 -12   5   7       88.43       91.35      3.28 o
 -11   5   7       76.30       75.47      3.97 o
 -10   5   7       16.84       14.99      1.28 o
  -9   5   7       12.09       10.45      0.79 o
  -8   5   7        0.83        0.69      0.58 o
  -7   5   7        8.19       10.24      0.78 o
  -6   5   7      105.65      101.31      2.24 o
  -5   5   7       75.30       75.53      3.83 o
  -4   5   7      269.18      271.17      4.26 o
  -3   5   7       84.91       89.68      2.01 o
  -2   5   7       10.79       12.89      1.17 o
  -1   5   7       21.41       20.41      1.12 o
   0   5   7      210.54      210.51      3.97 o
   1   5   7      702.64      722.24      9.77 o
   2   5   7      161.19      159.81      3.02 o
   3   5   7       47.71       46.16      1.75 o
   4   5   7        9.03        9.76      1.28 o
   5   5   7        0.07       -1.21      1.24 o
   6   5   7        0.42        1.01      1.39 o
   7   5   7        3.77        3.22      1.68 o
   8   5   7        0.29        0.51      1.84 o
   9   5   7      104.37      110.60      6.11 o
  10   5   7      156.93      145.33      6.96 o
  11   5   7       13.65       20.86      3.90 o
  12   5   7       15.51       18.12      3.81 o
  13   5   7       21.14       21.05      4.37 o
  14   5   7        5.80       12.87      5.18 o
 -17   6   7       10.05       10.45      2.48 o
 -16   6   7        0.54       -0.34      1.97 o
 -15   6   7       40.08       47.92      3.26 o
 -14   6   7      100.59      108.77      3.70 o
 -13   6   7        0.00        0.50      1.25 o
 -12   6   7        5.63        3.86      1.26 o
 -11   6   7        8.45        3.19      1.48 o
 -10   6   7        1.94        1.84      0.80 o
  -9   6   7       22.15       24.57      1.13 o
  -8   6   7       82.54       72.54      1.79 o
  -7   6   7       31.98       28.68      1.19 o
  -6   6   7      287.47      267.06      5.34 o
  -5   6   7      320.78      304.99      5.62 o
  -4   6   7       83.15       79.67      3.36 o
  -3   6   7      745.01      673.17      8.17 o
  -2   6   7      101.87       96.13      2.23 o
  -1   6   7       39.29       38.57      1.49 o
   0   6   7      142.20      153.68      3.60 o
   1   6   7      228.08      240.67      4.95 o
   2   6   7      406.52      406.95      8.00 o
   3   6   7       31.47       30.82      1.80 o
   4   6   7       28.42       24.82      1.69 o
   5   6   7       12.02        8.35      1.66 o
   6   6   7        0.16       -0.75      1.38 o
   7   6   7       17.49       15.39      2.40 o
   8   6   7       39.61       46.97      3.42 o
   9   6   7        1.78        6.13      2.89 o
  10   6   7        0.23        5.52      3.02 o
  11   6   7      124.18      146.61      7.74 o
  12   6   7        0.84        4.58      3.40 o
  13   6   7        0.08        2.32      3.69 o
  14   6   7        6.16       10.00      7.73 o
 -17   7   7        1.01       -0.84      2.06 o
 -16   7   7        0.08        3.17      2.90 o
 -15   7   7        1.17        0.29      2.45 o
 -14   7   7        0.83        2.66      1.96 o
 -13   7   7       32.43       30.85      2.18 o
 -12   7   7        0.90        2.06      1.43 o
 -11   7   7        3.44        2.96      0.94 o
 -10   7   7        3.78        2.66      0.87 o
  -9   7   7        8.11        7.59      0.99 o
  -8   7   7       59.02       50.99      1.76 o
  -7   7   7        1.40        1.15      0.83 o
  -6   7   7       90.42       74.84      2.23 o
  -5   7   7      343.26      344.92      9.08 o
  -4   7   7      137.76      121.48      2.86 o
  -3   7   7        3.13        1.58      0.94 o
  -2   7   7      189.30      187.53      3.61 o
  -1   7   7      201.37      192.15      5.07 o
   0   7   7      269.48      285.36      6.73 o
   1   7   7      508.21      541.29     13.71 o
   2   7   7       84.62       80.10      4.06 o
   3   7   7       17.45       18.09      2.06 o
   4   7   7       12.00       14.45      1.53 o
   5   7   7       77.24       78.60      2.92 o
   6   7   7        7.90        5.58      1.72 o
   7   7   7       13.55       14.56      2.43 o
   8   7   7        0.37       -1.72      1.82 o
   9   7   7       58.36       68.44      5.16 o
  10   7   7       50.74       48.67      6.51 o
  11   7   7        1.70        5.60      3.43 o
  12   7   7       21.28       24.98      4.60 o
  13   7   7        4.52       12.13      4.08 o
  14   7   7        1.26       -5.66      8.96 o
 -17   8   7        0.55        0.74      2.11 o
 -16   8   7       53.17       60.77      4.10 o
 -15   8   7       51.81       57.89      3.85 o
 -14   8   7        0.04        0.25      1.82 o
 -13   8   7       32.44       33.25      2.31 o
 -12   8   7        5.20        6.14      1.27 o
 -11   8   7       10.19       10.10      1.26 o
 -10   8   7        2.59        0.61      0.98 o
  -9   8   7        9.94        7.97      1.09 o
  -8   8   7       19.76       22.04      1.40 o
  -7   8   7        4.07        3.06      0.95 o
  -6   8   7       39.26       40.23      1.68 o
  -5   8   7      248.77      235.30      4.69 o
  -4   8   7        4.79        4.84      1.23 o
  -3   8   7       25.61       16.88      1.35 o
  -2   8   7        0.37        1.33      1.18 o
  -1   8   7        3.41        5.63      1.34 o
   0   8   7        6.55        2.84      1.29 o
   1   8   7        3.93        0.19      1.72 o
   2   8   7      398.25      379.40     11.62 o
   3   8   7        0.22        1.38      1.62 o
   4   8   7       17.89       18.63      1.90 o
   5   8   7       12.31       13.97      1.75 o
   6   8   7        1.75        1.42      1.75 o
   7   8   7        1.19       -1.83      1.83 o
   8   8   7        0.18        1.02      2.51 o
   9   8   7       26.82       26.97      3.96 o
  10   8   7        2.69        1.35      3.13 o
  11   8   7       10.74       12.79      5.77 o
  12   8   7       66.38       63.38      9.65 o
  13   8   7       34.65       33.76      5.36 o
 -16   9   7        3.19       -0.74      2.28 o
 -15   9   7       44.07       47.87      3.74 o
 -14   9   7        6.98        2.41      3.39 o
 -13   9   7        0.00        0.55      1.58 o
 -12   9   7        8.22        7.27      1.57 o
 -11   9   7        4.64        3.10      1.18 o
 -10   9   7        9.60        9.83      1.25 o
  -9   9   7        3.23        4.14      1.11 o
  -8   9   7        1.88        1.84      1.02 o
  -7   9   7        1.61        0.92      0.98 o
  -6   9   7        5.46        5.47      1.09 o
  -5   9   7       40.45       42.46      2.17 o
  -4   9   7       39.85       38.33      2.07 o
  -3   9   7      328.85      322.43      7.09 o
  -2   9   7       46.70       37.81      2.10 o
  -1   9   7       96.62       98.25      3.24 o
   0   9   7       42.10       40.85      2.56 o
   1   9   7      381.00      380.57      8.01 o
   2   9   7       79.75       83.37      3.58 o
   3   9   7       15.44       17.26      2.10 o
   4   9   7        7.46        4.97      1.62 o
   5   9   7        0.34        0.00      1.61 o
   6   9   7       21.97       25.23      7.76 o
   7   9   7        5.91        0.09      2.48 o
   8   9   7        0.00        0.22      2.56 o
   9   9   7        1.48        3.05      5.59 o
  10   9   7        1.44        0.47      3.01 o
  11   9   7        6.12       -2.98      3.23 o
  12   9   7        3.54        3.93      3.84 o
  13   9   7       37.36       52.76      9.01 o
 -15  10   7       72.26       84.41      4.79 o
 -14  10   7       16.58       25.91      2.82 o
 -13  10   7       61.80       69.94      3.66 o
 -12  10   7        1.64        0.85      1.46 o
 -11  10   7       27.36       28.82      2.06 o
 -10  10   7        2.21        2.02      1.28 o
  -9  10   7        0.65        0.60      1.09 o
  -8  10   7       11.58       10.86      1.36 o
  -7  10   7       16.11       16.45      1.55 o
  -6  10   7       42.99       42.87      1.96 o
  -5  10   7        9.86        7.29      1.45 o
  -4  10   7      160.81      164.66      4.21 o
  -3  10   7      158.46      149.32      4.63 o
  -2  10   7       53.59       44.62      2.66 o
  -1  10   7       18.40       15.67      1.95 o
   0  10   7        0.01       -1.37      1.52 o
   1  10   7        9.65       16.12      2.41 o
   2  10   7       93.29       92.98      4.63 o
   3  10   7       45.80       47.19      3.01 o
   4  10   7        2.13        2.26      1.79 o
   5  10   7        9.58       12.84      2.46 o
   6  10   7        0.38        2.04      2.38 o
   7  10   7        0.01       -1.31      3.44 o
   8  10   7        9.48        6.65      4.38 o
   9  10   7        5.01        5.46      4.55 o
  10  10   7       28.99       40.86      6.91 o
  11  10   7        0.49        0.51      4.38 o
  12  10   7       11.93        8.90      5.83 o
 -15  11   7       10.26       10.56      3.37 o
 -14  11   7       14.30       15.11      2.62 o
 -13  11   7        3.06        4.14      2.17 o
 -12  11   7        0.47        2.53      1.65 o
 -11  11   7        0.08       -0.81      1.43 o
 -10  11   7        2.65        0.72      1.39 o
  -9  11   7        7.14        5.67      1.51 o
  -8  11   7        0.28       -0.82      1.94 o
  -7  11   7        1.64        2.12      1.61 o
  -6  11   7        0.56       -1.10      1.10 o
  -5  11   7       40.41       40.82      2.77 o
  -4  11   7        6.45       10.84      1.91 o
  -3  11   7       96.04      101.50      5.25 o
  -2  11   7      307.89      302.56      7.06 o
  -1  11   7      140.02      127.75      5.45 o
   0  11   7       27.06       20.61      2.30 o
   1  11   7       25.56       27.91      2.55 o
   2  11   7      206.82      198.27      5.79 o
   3  11   7       32.73       33.27      3.21 o
   4  11   7        0.03        1.77      4.12 o
   5  11   7       44.44       42.66      4.31 o
   6  11   7        2.89       -0.96      2.46 o
   7  11   7       22.78       16.15      4.98 o
   8  11   7        1.78        1.45      3.98 o
   9  11   7        0.34       -3.58      3.58 o
  10  11   7        2.94       -2.93      4.27 o
  11  11   7        1.53        3.92      5.46 o
 -14  12   7        1.86        3.18      2.43 o
 -13  12   7        1.81        5.44      2.55 o
 -12  12   7       69.21       74.60      3.97 o
 -11  12   7       10.88       12.68      1.93 o
 -10  12   7        3.26        3.34      1.99 o
  -9  12   7        7.01        7.53      1.70 o
  -8  12   7        1.83        2.00      1.47 o
  -7  12   7       13.76        9.92      1.89 o
  -6  12   7        0.00        0.14      1.38 o
  -5  12   7       13.21       10.17      2.23 o
  -4  12   7      170.35      173.41      5.27 o
  -3  12   7       81.39       91.28      6.41 o
  -2  12   7        7.11        7.42      1.94 o
  -1  12   7        7.24        7.35      1.96 o
   0  12   7       16.42       19.63      2.53 o
   1  12   7       26.56       25.93      3.41 o
   2  12   7       32.64       25.83      3.15 o
   3  12   7        7.00        6.02      2.46 o
   4  12   7       10.73       11.92      2.69 o
   5  12   7       15.53       14.71      3.34 o
   6  12   7        0.97       -3.01      3.61 o
   7  12   7        2.34       -1.71      3.81 o
   8  12   7        6.60        8.08      4.61 o
   9  12   7        2.26       -0.37      3.98 o
  10  12   7        6.78       13.79      5.74 o
  11  12   7       10.14       10.32      6.00 o
 -13  13   7       11.83       24.47      2.96 o
 -12  13   7        4.10        3.28      1.92 o
 -11  13   7       79.49       84.50      4.14 o
 -10  13   7        4.81        2.56      1.84 o
  -9  13   7        0.07        0.01      1.53 o
  -8  13   7        7.50       11.13      1.89 o
  -7  13   7       63.14       67.18      4.02 o
  -6  13   7        1.72       -0.08      1.54 o
  -5  13   7        0.03       -1.16      1.48 o
  -4  13   7        0.02       -0.80      1.67 o
  -3  13   7        1.40       -0.11      1.94 o
  -2  13   7       37.17       28.58      3.17 o
  -1  13   7       35.40       42.44      3.51 o
   0  13   7        0.49        1.76      2.31 o
   1  13   7       26.79       29.64      3.31 o
   2  13   7        1.03        0.52      2.23 o
   3  13   7        1.88        3.26      2.50 o
   4  13   7        1.25        3.69      2.82 o
   5  13   7       29.98       34.92      6.34 o
   6  13   7        1.23        0.09      4.12 o
   7  13   7       12.91       16.75      5.83 o
   8  13   7        0.46        0.14      4.64 o
   9  13   7       37.08       35.46      7.45 o
 -12  14   7       52.32       77.05      4.82 o
 -11  14   7       22.17       29.09      2.86 o
 -10  14   7        0.20       -0.70      1.95 o
  -9  14   7       26.86       28.31      2.77 o
  -8  14   7        0.16       -0.29      1.79 o
  -7  14   7        0.80        2.61      1.99 o
  -6  14   7       30.02       40.55      4.51 o
  -5  14   7        1.02       -1.70      1.70 o
  -4  14   7        1.06        1.62      2.10 o
  -3  14   7        2.18        2.63      2.83 o
  -2  14   7       16.65       21.50      4.04 o
  -1  14   7        1.24        0.02      2.24 o
   0  14   7       35.50       32.61      3.54 o
   1  14   7       15.00       13.71      2.96 o
   2  14   7        3.94        3.14      2.52 o
   3  14   7        1.02        6.77      2.76 o
   4  14   7        1.14        0.34      2.71 o
   5  14   7       50.64       56.59      7.65 o
   6  14   7        7.56       10.29      5.77 o
   7  14   7        1.18       -2.93      4.55 o
   8  14   7       20.70       20.08      7.05 o
 -10  15   7        0.02        0.33      2.01 o
  -9  15   7        0.21        1.98      3.25 o
  -8  15   7        8.69        7.86      2.27 o
  -7  15   7        0.72       -0.37      1.93 o
  -6  15   7       33.89       33.23      3.56 o
  -5  15   7        9.14       11.74      2.41 o
  -4  15   7        4.66        3.90      3.75 o
  -3  15   7       28.25       27.81      4.36 o
  -2  15   7        6.18        7.34      3.61 o
  -1  15   7       14.92       23.15      4.32 o
   0  15   7        5.20        3.43      2.64 o
   1  15   7        1.16       -2.12      2.34 o
   2  15   7       35.89       40.56      4.12 o
   3  15   7       58.70       75.07      5.25 o
   4  15   7       20.27       21.61      4.83 o
   5  15   7        1.75        1.02      5.20 o
   6  15   7        0.85        2.79      5.06 o
   7  15   7        1.77       -4.72      5.06 o
  -8  16   7        0.09        0.20      2.16 o
  -7  16   7        0.87        1.20      3.65 o
  -6  16   7       32.37       29.94      3.07 o
  -5  16   7        0.96       -1.85      2.16 o
  -4  16   7        0.06        2.34      2.60 o
  -3  16   7       30.15       32.19      6.01 o
  -2  16   7       27.36       29.94      4.39 o
  -1  16   7       25.42       33.69      5.24 o
   0  16   7       19.62       23.30      4.51 o
   1  16   7       15.84       15.93      5.17 o
   2  16   7        3.12        3.93      3.77 o
   3  16   7        1.07        0.07      3.82 o
   4  16   7       13.12       17.69      4.96 o
   5  16   7        7.54       13.48      6.80 o
  -6  17   7        1.55       -0.45      3.08 o
  -5  17   7       35.77       41.31      5.88 o
  -4  17   7        1.97        4.46      2.87 o
  -3  17   7       39.10       50.73      4.63 o
  -2  17   7       16.33       14.54      3.55 o
  -1  17   7        2.63        5.43      3.81 o
   0  17   7        2.70        4.38      4.20 o
   1  17   7       10.12       20.47      8.02 o
   2  17   7        1.27        3.25      4.12 o
 -18   0   8       14.54       31.51      4.61 o
 -17   0   8        8.31        6.77      3.38 o
 -16   0   8       20.97       17.15      3.64 o
 -15   0   8       23.75       35.09      2.97 o
 -14   0   8        9.19       11.98      2.08 o
 -13   0   8        0.33        0.69      1.48 o
 -12   0   8        1.11       -0.53      1.31 o
 -11   0   8        1.45        1.31      1.09 o
 -10   0   8       99.57       98.12      3.33 o
  -9   0   8        3.31        7.55      1.36 o
  -8   0   8      516.62      492.76      9.27 o
  -7   0   8      719.85      657.36     17.69 o
  -6   0   8      206.47      191.50      6.40 o
  -5   0   8        0.52       -1.01      1.01 o
  -4   0   8      588.12      577.11     25.89 o
  -3   0   8        8.23       10.82      1.55 o
  -2   0   8        0.92       -0.63      1.18 o
  -1   0   8      150.44      139.91     12.30 o
   0   0   8        8.97        7.60      1.75 o
   1   0   8      175.08      199.73     11.47 o
   2   0   8       20.10       12.34      2.23 o
   3   0   8       35.43       33.34      2.83 o
   4   0   8      279.37      247.60      7.96 o
   5   0   8        0.37       -1.67      1.67 o
   6   0   8       82.30       80.30      4.76 o
   7   0   8        9.48        1.87      2.46 o
   8   0   8      164.12      172.43      7.48 o
   9   0   8        3.69        2.27      3.30 o
  10   0   8       16.88       14.47      5.03 o
  11   0   8       32.86       38.47      6.46 o
  12   0   8       14.15       11.91      5.69 o
  13   0   8       12.27       19.02      5.97 o
  14   0   8        0.05       -2.19      4.86 o
 -18   1   8        2.88        7.25      2.15 o
 -17   1   8        0.85        0.53      2.18 o
 -16   1   8        0.52        0.95      1.87 o
 -15   1   8       10.21       10.86      2.33 o
 -14   1   8        1.36        1.06      1.15 o
 -13   1   8        8.68        8.43      1.23 o
 -12   1   8        2.05        2.17      0.85 o
 -11   1   8       26.24       27.27      1.20 o
 -10   1   8       23.48       18.31      0.98 o
  -9   1   8        4.32        1.63      0.97 o
  -8   1   8       33.31       32.41      1.67 o
  -7   1   8       80.74       64.44      1.59 o
  -6   1   8        0.17       -0.26      0.93 o
  -5   1   8      125.96      131.45      2.59 o
  -4   1   8        3.01        1.32      0.81 o
  -3   1   8       57.94       51.45      2.05 o
  -2   1   8       86.82       93.84      3.48 o
  -1   1   8        9.52        5.32      1.12 o
   0   1   8        1.02       -0.19      0.94 o
   1   1   8      162.95      147.21      4.78 o
   2   1   8       25.30       25.93      1.67 o
   3   1   8       11.98        8.66      1.76 o
   4   1   8       21.40       17.83      1.78 o
   5   1   8       92.73       74.94      3.13 o
   6   1   8       33.94       36.54      2.44 o
   7   1   8      105.19      103.74      4.41 o
   8   1   8        0.91       -0.19      1.59 o
   9   1   8        2.37       -1.78      2.14 o
  10   1   8        1.18       -2.41      2.41 o
  11   1   8       18.56       18.00      3.75 o
  12   1   8        4.82        8.37      3.59 o
  13   1   8        2.82       -1.66      3.40 o
  14   1   8        5.82        3.12      3.97 o
 -18   2   8        6.87       10.14      2.44 o
 -17   2   8       13.84       14.29      2.61 o
 -16   2   8       26.59       24.37      2.86 o
 -15   2   8        1.59        2.96      1.50 o
 -14   2   8        1.65        1.33      1.08 o
 -13   2   8       13.47       14.31      1.93 o
 -12   2   8        1.70        1.24      0.85 o
 -11   2   8        4.40        4.02      0.81 o
 -10   2   8        1.20        1.04      1.13 o
  -9   2   8      119.05      106.92      4.05 o
  -8   2   8       18.22       14.92      1.41 o
  -7   2   8      153.71      138.42      3.68 o
  -6   2   8      129.92      115.46      2.98 o
  -5   2   8       62.23       63.17      1.78 o
  -4   2   8       53.99       56.05      1.80 o
  -3   2   8      221.05      199.83      3.81 o
  -2   2   8      279.13      287.55      5.67 o
  -1   2   8       23.52       23.30      1.64 o
   0   2   8       44.13       45.39      3.35 o
   1   2   8       30.84       34.49      2.84 o
   2   2   8        2.09        1.57      1.81 o
   3   2   8      168.37      154.33      4.82 o
   4   2   8       60.91       60.50      2.72 o
   5   2   8        0.86        1.75      1.38 o
   6   2   8        1.76        2.37      1.43 o
   7   2   8       40.03       30.02      2.47 o
   8   2   8        0.84       -0.13      1.61 o
   9   2   8        3.85        2.22      3.54 o
  10   2   8       31.49       26.20      5.93 o
  11   2   8       49.11       60.22     10.17 o
  12   2   8       10.90        8.60      3.69 o
  13   2   8        4.69        1.82      4.83 o
  14   2   8        7.16        1.29      5.73 o
 -18   3   8       10.40       11.77      3.81 o
 -17   3   8        0.25       -0.52      2.40 o
 -16   3   8       26.92       25.61      2.46 o
 -15   3   8        1.10        0.54      1.28 o
 -14   3   8       23.04       24.68      1.79 o
 -13   3   8        1.18        1.88      1.22 o
 -12   3   8      106.79      107.90      2.60 o
 -11   3   8        0.53       -0.21      0.87 o
 -10   3   8       83.08       78.48      3.08 o
  -9   3   8       11.11       10.98      1.54 o
  -8   3   8        2.05        1.99      1.17 o
  -7   3   8       23.18       18.08      1.63 o
  -6   3   8        0.13       -0.52      0.60 o
  -5   3   8        3.74        7.83      0.99 o
  -4   3   8      432.19      401.59      6.26 o
  -3   3   8      417.42      400.36      7.36 o
  -2   3   8      487.44      493.67      7.68 o
  -1   3   8       32.53       32.79      1.92 o
   0   3   8      185.06      193.95      4.71 o
   1   3   8        1.74        0.56      1.03 o
   2   3   8       82.14       74.24      4.68 o
   3   3   8        5.19        1.00      1.46 o
   4   3   8        6.63        4.89      1.70 o
   5   3   8       25.20       19.58      1.96 o
   6   3   8       25.46       27.69      2.29 o
   7   3   8      166.33      182.04      5.26 o
   8   3   8       17.36       21.63      2.71 o
   9   3   8        0.29        3.33      2.48 o
  10   3   8        0.77        1.55      4.45 o
  11   3   8        0.08        1.70      2.91 o
  12   3   8       14.19       14.71      6.34 o
  13   3   8        0.01        6.04      3.49 o
  14   3   8       35.25       49.48      9.87 o
 -17   4   8        2.88        1.44      1.85 o
 -16   4   8       15.01       13.11      2.19 o
 -15   4   8        0.05       -1.28      1.28 o
 -14   4   8        5.61        3.62      1.64 o
 -13   4   8       21.67       25.29      1.44 o
 -12   4   8       26.51       24.17      1.39 o
 -11   4   8       10.43        7.61      1.14 o
 -10   4   8        0.77        1.20      1.29 o
  -9   4   8       79.23       70.82      3.17 o
  -8   4   8      197.56      166.36      4.65 o
  -7   4   8        0.11       -0.13      1.20 o
  -6   4   8       21.12       21.33      1.16 o
  -5   4   8       43.10       39.73      1.63 o
  -4   4   8       44.05       36.11      1.62 o
  -3   4   8        5.86        2.07      1.01 o
  -2   4   8      393.79      394.56      9.47 o
  -1   4   8        0.31       -0.94      1.38 o
   0   4   8        9.38        7.03      1.37 o
   1   4   8      113.16      114.23      3.49 o
   2   4   8      113.12      106.17      3.60 o
   3   4   8        7.25        7.57      1.77 o
   4   4   8       91.10       79.09      4.77 o
   5   4   8       15.89       17.55      2.30 o
   6   4   8        2.08        0.45      1.34 o
   7   4   8       14.09       12.29      2.01 o
   8   4   8       14.82       12.85      4.13 o
   9   4   8        1.71        1.55      3.09 o
  10   4   8       15.46        5.59      3.05 o
  11   4   8        0.39        0.24      3.05 o
  12   4   8        8.92        5.21      3.61 o
  13   4   8        0.56        1.63      7.02 o
  14   4   8       17.74       29.16      5.16 o
 -17   5   8        0.07       -0.02      1.80 o
 -16   5   8        4.13        3.97      2.00 o
 -15   5   8        0.47       -0.51      1.16 o
 -14   5   8        0.04        0.73      1.59 o
 -13   5   8       16.50       14.48      1.51 o
 -12   5   8       44.92       43.95      2.09 o
 -11   5   8        0.33        0.74      0.86 o
 -10   5   8        0.96        1.74      0.93 o
  -9   5   8       49.61       56.41      2.83 o
  -8   5   8        0.53       -0.67      0.67 o
  -7   5   8        0.13       -0.69      0.69 o
  -6   5   8      289.58      277.59      4.65 o
  -5   5   8       45.27       41.93      1.59 o
  -4   5   8      890.99      862.01     10.92 o
  -3   5   8      273.41      272.56      4.43 o
  -2   5   8       29.64       32.47      1.71 o
  -1   5   8        0.19        0.01      0.93 o
   0   5   8       82.74       80.67      2.94 o
   1   5   8       37.40       34.87      2.15 o
   2   5   8      136.73      133.94      4.58 o
   3   5   8      103.52      105.95      4.23 o
   4   5   8       55.90       50.33      4.00 o
   5   5   8        1.38       -0.30      1.59 o
   6   5   8        5.42        3.10      1.87 o
   7   5   8       56.36       50.41      3.73 o
   8   5   8        0.61        3.08      2.20 o
   9   5   8        2.18        2.19      3.77 o
  10   5   8        1.27        2.62      3.12 o
  11   5   8       22.05       25.11      6.77 o
  12   5   8       31.78       44.21      5.15 o
  13   5   8        3.86       -1.39      4.02 o
 -17   6   8        4.78        7.01      1.73 o
 -16   6   8        9.53       12.47      1.98 o
 -15   6   8        0.62       -1.12      1.37 o
 -14   6   8        0.86        1.17      1.32 o
 -13   6   8       47.69       47.23      2.34 o
 -12   6   8        6.57        7.02      1.32 o
 -11   6   8       16.62       18.11      1.43 o
 -10   6   8        0.15       -0.91      0.91 o
  -9   6   8        0.87       -0.01      0.87 o
  -8   6   8        0.19        0.74      0.77 o
  -7   6   8        4.35        5.23      0.80 o
  -6   6   8       49.40       49.23      1.74 o
  -5   6   8        0.80        0.52      0.85 o
  -4   6   8      134.21      140.23      3.77 o
  -3   6   8       41.03       32.11      1.54 o
  -2   6   8        2.19        1.42      0.99 o
  -1   6   8       21.33       21.52      1.46 o
   0   6   8       37.83       37.05      2.29 o
   1   6   8      181.20      172.31      4.16 o
   2   6   8       46.29       41.91      2.78 o
   3   6   8        4.87        6.64      1.82 o
   4   6   8       76.71       66.35      3.59 o
   5   6   8        8.74       11.21      2.15 o
   6   6   8       65.01       74.09      4.09 o
   7   6   8       21.16       18.49      3.33 o
   8   6   8        1.32        2.23      2.68 o
   9   6   8        3.37       -0.17      4.04 o
  10   6   8        0.51       -3.38      3.38 o
  11   6   8       43.81       47.01      7.37 o
  12   6   8        6.00       12.00      5.29 o
  13   6   8        4.54       14.87      6.74 o
 -16   7   8        7.49        7.58      4.01 o
 -15   7   8       11.46       11.82      2.27 o
 -14   7   8       31.78       35.49      2.33 o
 -13   7   8        0.61        1.67      1.38 o
 -12   7   8        0.13       -1.46      1.52 o
 -11   7   8       61.33       63.34      2.61 o
 -10   7   8       36.43       40.86      1.90 o
  -9   7   8       19.13       20.43      1.42 o
  -8   7   8       86.08       75.13      2.38 o
  -7   7   8        0.05       -0.26      0.79 o
  -6   7   8      169.24      158.12      4.61 o
  -5   7   8       25.13       25.43      1.55 o
  -4   7   8      121.47      113.84      3.04 o
  -3   7   8       26.03       23.61      1.57 o
  -2   7   8       46.96       46.42      2.05 o
  -1   7   8       62.02       55.78      3.02 o
   0   7   8        8.39        6.93      1.61 o
   1   7   8        4.39        5.39      1.58 o
   2   7   8       14.96       12.99      2.37 o
   3   7   8       69.32       74.40      3.82 o
   4   7   8       41.20       37.97      4.49 o
   5   7   8       39.47       37.74      3.11 o
   6   7   8       13.57        8.74      2.86 o
   7   7   8        7.47        4.29      2.64 o
   8   7   8       53.47       55.28      6.71 o
   9   7   8        0.99        1.65      4.07 o
  10   7   8       16.15       20.22      5.83 o
  11   7   8        0.99        7.19      5.15 o
  12   7   8        3.74       13.19      5.77 o
 -16   8   8        0.32       -1.31      1.91 o
 -15   8   8       17.73       21.80      2.72 o
 -14   8   8       17.58       15.09      2.68 o
 -13   8   8        4.90        3.11      1.52 o
 -12   8   8       13.57       11.17      1.68 o
 -11   8   8        4.11        4.54      1.47 o
 -10   8   8        2.18        3.90      1.33 o
  -9   8   8       20.36       24.35      1.66 o
  -8   8   8        1.17        1.81      1.01 o
  -7   8   8        2.68        2.65      1.17 o
  -6   8   8        1.12       -0.17      1.00 o
  -5   8   8       19.53       19.62      1.67 o
  -4   8   8       19.52       18.73      1.53 o
  -3   8   8       89.95       92.91      2.93 o
  -2   8   8        1.72        0.79      1.10 o
  -1   8   8        4.15        5.12      1.31 o
   0   8   8       19.56       16.08      2.33 o
   1   8   8        0.80        1.50      1.50 o
   2   8   8        9.59        3.43      1.83 o
   3   8   8        6.38        6.69      1.98 o
   4   8   8        7.86        4.11      1.91 o
   5   8   8       10.42        7.64      2.60 o
   6   8   8        7.89        8.51      3.47 o
   7   8   8        0.25        0.81      2.69 o
   8   8   8        4.01        4.07      4.12 o
   9   8   8        4.59        1.79      4.15 o
  10   8   8        0.99       -2.59      4.04 o
  11   8   8        5.57       -2.79      4.29 o
  12   8   8       63.40       65.09      8.96 o
 -15   9   8        0.81       -0.05      2.06 o
 -14   9   8        5.60        5.25      2.29 o
 -13   9   8       17.86       12.68      2.34 o
 -12   9   8        0.35        0.68      1.35 o
 -11   9   8       21.05       21.43      1.85 o
 -10   9   8        1.60        0.19      1.29 o
  -9   9   8       30.51       30.11      1.89 o
  -8   9   8        2.49        1.75      1.01 o
  -7   9   8       24.38       25.08      1.54 o
  -6   9   8        3.00        4.04      1.11 o
  -5   9   8        4.91        4.66      1.29 o
  -4   9   8        6.33        5.17      1.76 o
  -3   9   8      203.66      187.61      5.45 o
  -2   9   8      544.86      565.34     10.20 o
  -1   9   8       20.55       16.77      2.44 o
   0   9   8       73.84       76.90      4.06 o
   1   9   8      154.35      138.95      4.60 o
   2   9   8        7.73       10.54      1.96 o
   3   9   8        0.00       -1.70      1.70 o
   4   9   8       57.18       59.51      3.79 o
   5   9   8        3.21        1.63      2.39 o
   6   9   8        3.58       -1.03      4.14 o
   7   9   8        1.17        0.06      2.62 o
   8   9   8        4.69        3.47      4.27 o
   9   9   8        3.03        2.19      4.38 o
  10   9   8        3.48       -2.90      4.38 o
  11   9   8        0.38       -0.31      4.75 o
 -15  10   8        9.64        8.52      2.86 o
 -14  10   8        0.11       -0.40      2.21 o
 -13  10   8       71.22       73.08      4.42 o
 -12  10   8        5.93        5.13      1.89 o
 -11  10   8       11.44       12.90      2.06 o
 -10  10   8        0.87        1.05      1.30 o
  -9  10   8        0.04        0.27      1.09 o
  -8  10   8        6.15        5.85      1.25 o
  -7  10   8        0.08        0.35      1.07 o
  -6  10   8        0.16       -0.89      1.08 o
  -5  10   8        6.47        6.83      1.47 o
  -4  10   8        2.18        3.38      1.54 o
  -3  10   8        4.00        3.93      1.57 o
  -2  10   8       17.16       22.44      2.16 o
  -1  10   8      222.59      234.38      7.13 o
   0  10   8        1.48        1.37      2.37 o
   1  10   8       16.36       25.31      2.49 o
   2  10   8        0.76        1.32      1.72 o
   3  10   8      118.42      117.34      6.27 o
   4  10   8        9.75        7.20      2.81 o
   5  10   8       18.02       17.59      3.46 o
   6  10   8        3.09        4.88      2.91 o
   7  10   8        0.22       -2.90      4.09 o
   8  10   8        6.49        4.18      4.38 o
   9  10   8        6.83        1.62      4.64 o
  10  10   8        1.65        6.34      4.95 o
  11  10   8        0.19        7.28      5.72 o
 -14  11   8        0.85        1.63      2.80 o
 -13  11   8       42.18       53.43      3.42 o
 -12  11   8       16.09       24.38      2.70 o
 -11  11   8       22.23       24.69      2.57 o
 -10  11   8       14.77       22.34      3.71 o
  -9  11   8        0.99       -1.31      1.31 o
  -8  11   8        0.01       -1.29      1.29 o
  -7  11   8        0.10        0.39      1.25 o
  -6  11   8        0.55        0.09      1.29 o
  -5  11   8        3.67        1.96      1.56 o
  -4  11   8       18.39       14.75      2.24 o
  -3  11   8        2.81        6.52      1.78 o
  -2  11   8      180.44      180.62      6.80 o
  -1  11   8       44.63       37.40      3.50 o
   0  11   8        0.48       -0.62      1.99 o
   1  11   8       30.14       35.03      3.35 o
   2  11   8        0.23        1.36      2.94 o
   3  11   8        0.00       -2.18      2.18 o
   4  11   8        4.85       -1.69      2.57 o
   5  11   8        4.13        7.80      3.11 o
   6  11   8       11.36       10.77      7.51 o
   7  11   8       18.58        8.42      5.18 o
   8  11   8        0.15        3.30      4.69 o
   9  11   8        1.76        2.50      4.83 o
  10  11   8        0.10       -2.84      4.98 o
 -13  12   8       13.72       16.62      2.57 o
 -12  12   8        0.30        2.13      1.98 o
 -11  12   8        2.70        2.20      1.90 o
 -10  12   8       15.88       19.49      2.49 o
  -9  12   8       12.82       15.42      1.96 o
  -8  12   8        1.52        1.10      1.53 o
  -7  12   8        4.46        5.41      1.60 o
  -6  12   8        1.09       -1.51      1.96 o
  -5  12   8        1.06        1.38      1.44 o
  -4  12   8        0.16       -1.49      1.49 o
  -3  12   8        1.42        4.94      1.86 o
  -2  12   8      123.11      112.01      5.22 o
  -1  12   8       62.79       67.53     10.54 o
   0  12   8       68.26       62.17      5.59 o
   1  12   8        2.57        2.66      2.88 o
   2  12   8       29.50       34.13      4.68 o
   3  12   8        0.75        3.45      2.50 o
   4  12   8        1.18       -1.39      2.77 o
   5  12   8        5.42        3.18      2.96 o
   6  12   8       10.26       11.43      5.35 o
   7  12   8        0.29       -4.09      4.09 o
   8  12   8        0.68       -3.75      4.44 o
   9  12   8        6.05        5.00      5.35 o
 -12  13   8        9.28       12.94      2.43 o
 -11  13   8        0.04        2.24      2.03 o
 -10  13   8       27.85       39.63      3.64 o
  -9  13   8        1.12        0.64      1.67 o
  -8  13   8        0.26       -1.05      1.54 o
  -7  13   8        7.97        6.01      1.77 o
  -6  13   8        2.44       -0.23      2.62 o
  -5  13   8        8.38       10.78      2.18 o
  -4  13   8       20.81       24.62      2.63 o
  -3  13   8       63.94       62.79      4.23 o
  -2  13   8       14.98       17.36      5.59 o
  -1  13   8       31.83       26.63      4.21 o
   0  13   8       96.26      108.95      6.77 o
   1  13   8        9.34        8.37      5.26 o
   2  13   8       26.11       33.35      5.02 o
   3  13   8        0.41        0.81      2.61 o
   4  13   8        0.95        4.60      2.97 o
   5  13   8       22.85       20.16      5.74 o
   6  13   8        5.76        5.35      4.98 o
   7  13   8       23.97       21.90      6.37 o
   8  13   8        0.87        2.79      5.20 o
 -10  14   8        0.06       -0.73      2.16 o
  -9  14   8        6.52        5.61      2.19 o
  -8  14   8        3.34        2.44      1.98 o
  -7  14   8       12.14        6.75      2.14 o
  -6  14   8        0.09        3.22      1.92 o
  -5  14   8        9.94       14.50      2.31 o
  -4  14   8        7.55        8.94      2.30 o
  -3  14   8        0.00        1.71      2.28 o
  -2  14   8        6.61        5.76      3.05 o
  -1  14   8       34.87       34.86      4.70 o
   0  14   8        0.03        4.90      3.42 o
   1  14   8       67.26       71.69      6.07 o
   2  14   8       33.21       33.83      5.08 o
   3  14   8       30.63       44.11      5.41 o
   5  14   8        0.60        2.67      4.89 o
   6  14   8        1.35       -2.53      4.98 o
  -9  15   8       52.53       75.44      7.48 o
  -8  15   8        0.11       -1.46      1.88 o
  -7  15   8       29.94       27.92      2.94 o
  -6  15   8        0.62        2.70      2.15 o
  -5  15   8       26.97       27.16      4.72 o
  -4  15   8       11.68       12.99      2.69 o
  -3  15   8        8.79        9.69      3.77 o
  -2  15   8       11.65        9.36      3.62 o
  -1  15   8        2.11        4.77      3.33 o
   0  15   8       55.20       66.73      6.18 o
   1  15   8        0.03        1.01      7.65 o
   2  15   8        3.90        8.86      4.42 o
   3  15   8        6.33        2.36      6.17 o
  -6  16   8        8.90        5.77      2.42 o
  -5  16   8       13.29       15.60      2.78 o
  -4  16   8        3.71        4.87      2.89 o
  -3  16   8       22.88       27.41      4.59 o
  -2  16   8        0.63       -1.93      2.65 o
  -1  16   8        1.96        3.63     10.51 o
   0  16   8       20.64       24.53      5.06 o
   1  16   8        0.08        3.42      3.96 o
   2  16   8        0.09        4.38      6.17 o
 -17   1   9       67.90       72.41      4.46 o
 -16   1   9        4.20       10.20      1.94 o
 -15   1   9       24.18       25.69      2.03 o
 -14   1   9        7.46        7.75      1.27 o
 -13   1   9        0.55       -0.04      0.93 o
 -12   1   9        6.00        5.45      0.97 o
 -11   1   9        0.64        1.32      1.32 o
 -10   1   9        9.51       11.14      1.56 o
  -9   1   9        0.35        0.23      1.16 o
  -8   1   9       13.88       12.42      1.00 o
  -7   1   9       34.58       30.94      1.23 o
  -6   1   9        8.13        8.43      0.99 o
  -5   1   9        7.11        8.80      1.07 o
  -4   1   9      661.61      640.90     18.24 o
  -3   1   9      156.34      174.36      5.10 o
  -2   1   9       18.00       16.66      1.63 o
  -1   1   9      570.39      561.88     16.04 o
   0   1   9       82.15       83.58      3.28 o
   1   1   9       68.15       64.17      4.19 o
   2   1   9        9.96       11.58      3.13 o
   3   1   9       18.63       15.72      2.59 o
   4   1   9        0.20        3.64      1.97 o
   5   1   9        0.50        0.43      3.17 o
   6   1   9       44.50       28.72      3.54 o
   7   1   9        2.46        0.31      2.16 o
   8   1   9        3.91       12.34      4.27 o
 -17   2   9       10.90        9.81      2.43 o
 -16   2   9       38.37       45.89      3.10 o
 -15   2   9        0.06        0.61      1.29 o
 -14   2   9       33.80       30.59      2.10 o
 -13   2   9        0.25        1.44      0.95 o
 -12   2   9        0.08       -0.59      1.47 o
 -11   2   9        0.40       -0.35      1.38 o
 -10   2   9        7.03        5.93      1.90 o
  -9   2   9        4.76        5.93      1.24 o
  -8   2   9        0.14       -1.03      1.03 o
  -7   2   9       17.74       15.26      1.07 o
  -6   2   9        9.60        7.98      0.87 o
  -5   2   9      107.15      108.39      2.57 o
  -4   2   9        0.12       -0.47      0.93 o
  -3   2   9       43.99       48.43      2.20 o
  -2   2   9      469.51      444.94      8.19 o
  -1   2   9      530.18      498.09      9.16 o
   0   2   9      292.40      281.92      7.15 o
   1   2   9       89.63       92.64      7.35 o
   2   2   9       28.37       26.31      5.97 o
   3   2   9        0.73        2.01      1.89 o
   4   2   9        0.00       -0.16      1.76 o
   5   2   9        5.75        4.08      3.18 o
   6   2   9        7.60        3.73      2.21 o
   7   2   9        6.10        1.88      2.35 o
   8   2   9        0.01       -2.87      2.87 o
   9   2   9        6.78        4.27      4.52 o
  10   2   9        0.28       -3.75      3.75 o
  11   2   9        0.13       -4.55      4.55 o
 -17   3   9        0.01        1.28      2.11 o
 -16   3   9        2.55        2.51      1.46 o
 -15   3   9        2.57        1.98      1.41 o
 -14   3   9       22.63       29.80      2.01 o
 -13   3   9       12.33       10.75      2.28 o
 -12   3   9        2.86        2.82      1.69 o
 -11   3   9       12.43       11.07      1.61 o
 -10   3   9        6.14        3.48      1.32 o
  -9   3   9       24.10       29.38      2.36 o
  -8   3   9       23.20       21.51      1.84 o
  -7   3   9        0.36        0.07      1.11 o
  -6   3   9       17.92       18.49      1.13 o
  -5   3   9       29.08       22.90      1.31 o
  -4   3   9        6.60        6.20      1.05 o
  -3   3   9       27.00       25.86      1.74 o
  -2   3   9        2.04       -0.19      1.22 o
  -1   3   9       16.97       15.11      1.76 o
   0   3   9      135.53      123.82      4.97 o
   1   3   9       48.52       44.83      3.41 o
   2   3   9        3.13        3.72      1.91 o
   3   3   9        0.81        2.12      2.46 o
   4   3   9       32.49       31.84      3.43 o
   5   3   9        5.82        5.93      3.36 o
   6   3   9        8.87       10.20      2.81 o
   7   3   9        7.80       12.31      2.54 o
   8   3   9        9.63       10.48      3.21 o
   9   3   9        1.96        7.05      4.29 o
  10   3   9       20.13       28.81      5.72 o
  11   3   9        1.65        9.87      4.78 o
  12   3   9        1.13       -4.52      4.52 o
 -16   4   9        0.00       -0.24      1.40 o
 -15   4   9        4.44        4.42      1.48 o
 -14   4   9        7.94        7.93      1.34 o
 -13   4   9       15.59       19.67      2.63 o
 -12   4   9        0.53        0.35      1.80 o
 -11   4   9        0.11       -0.65      1.37 o
 -10   4   9       10.29       13.34      1.76 o
  -9   4   9        7.97       11.72      2.92 o
  -8   4   9        0.00       -0.79      1.26 o
  -7   4   9       63.87       68.22      2.32 o
  -6   4   9        6.90        8.04      0.97 o
  -5   4   9       40.88       29.00      1.49 o
  -4   4   9      367.74      352.64      5.98 o
  -3   4   9        7.10        5.57      1.16 o
  -2   4   9       47.56       38.52      2.11 o
  -1   4   9       52.96       46.09      2.69 o
   0   4   9        4.19        2.27      1.52 o
   1   4   9        2.04       -0.51      1.67 o
   2   4   9       34.07       38.32      3.46 o
   3   4   9       34.10       29.36      3.19 o
   4   4   9        6.19       -1.88      2.86 o
   5   4   9       37.92       42.06      4.04 o
   6   4   9       17.56       13.45      3.08 o
   7   4   9        0.72        1.03      2.41 o
   8   4   9       48.88       57.94      4.95 o
   9   4   9       54.23       42.77      6.28 o
  10   4   9        9.35        8.47      4.78 o
  11   4   9       32.57       34.55      6.65 o
  12   4   9        5.25        8.73      5.12 o
 -16   5   9        8.24        6.22      1.60 o
 -15   5   9        1.89        1.31      1.41 o
 -14   5   9        0.45        1.08      1.13 o
 -13   5   9        0.19        1.54      1.29 o
 -12   5   9       34.33       41.36      3.38 o
 -11   5   9       20.12       27.22      2.83 o
 -10   5   9        9.04        6.47      2.57 o
  -9   5   9        7.88        4.88      1.64 o
  -8   5   9        1.25        1.46      1.48 o
  -7   5   9        0.32        0.85      0.82 o
  -6   5   9      197.55      188.78      3.79 o
  -5   5   9        4.09        5.36      1.07 o
  -4   5   9       12.24        9.91      1.12 o
  -3   5   9       16.51       14.50      1.37 o
  -2   5   9        2.12        0.88      1.50 o
  -1   5   9        0.81       -0.22      1.32 o
   0   5   9        0.62       -0.17      1.44 o
   1   5   9       22.48       24.10      2.84 o
   2   5   9        9.77        6.59      2.21 o
   3   5   9       26.28       29.30      4.78 o
   4   5   9        9.94       17.37      3.02 o
   5   5   9        1.28        3.23      2.44 o
   6   5   9        0.38       -2.35      2.35 o
   7   5   9        0.62        2.85      3.07 o
   8   5   9       20.37       22.89      5.18 o
   9   5   9        0.33        1.05      3.84 o
  10   5   9       17.02       24.48      5.91 o
  11   5   9        2.24        1.76      4.35 o
  12   5   9        4.42        6.17      5.18 o
 -16   6   9        2.65        4.56      2.74 o
 -15   6   9        0.73        0.31      1.27 o
 -14   6   9        1.82        2.75      1.24 o
 -13   6   9        0.00       -0.68      1.01 o
 -12   6   9       20.39       15.54      1.66 o
 -11   6   9       23.69       29.76      3.87 o
 -10   6   9       19.85       21.71      2.79 o
  -9   6   9        8.10        8.11      1.32 o
  -8   6   9       27.53       27.04      1.52 o
  -7   6   9       14.82       13.82      1.37 o
  -6   6   9        2.48        2.50      1.10 o
  -5   6   9        1.67        3.32      1.18 o
  -4   6   9       42.94       34.97      2.03 o
  -3   6   9        9.59       10.56      1.50 o
  -2   6   9       85.39       90.82      3.10 o
  -1   6   9       51.19       45.74      2.25 o
   0   6   9        4.66        5.02      2.08 o
   1   6   9       32.32       30.33      3.18 o
   2   6   9       27.34       32.27      3.37 o
   3   6   9       35.88       37.43      5.27 o
   4   6   9       11.40        8.04      2.67 o
   5   6   9      131.00      153.57      7.39 o
   6   6   9       23.21       27.16      5.40 o
   7   6   9        2.65       -0.22      2.66 o
   8   6   9        0.56       -2.19      3.55 o
   9   6   9       31.79       36.51      6.46 o
  10   6   9        0.23       -0.97      3.81 o
  11   6   9        2.81        2.47      4.83 o
 -15   7   9        0.07        1.65      1.35 o
 -14   7   9        4.33        2.93      1.37 o
 -13   7   9        6.72        6.98      1.38 o
 -12   7   9        0.06       -1.07      1.07 o
 -11   7   9       39.44       37.66      2.13 o
 -10   7   9        7.81        8.42      1.27 o
  -9   7   9        0.49       -0.47      1.05 o
  -8   7   9        0.30        1.24      0.98 o
  -7   7   9       62.43       69.35      2.36 o
  -6   7   9       11.52        7.77      1.33 o
  -5   7   9       10.23       11.15      1.65 o
  -4   7   9       47.63       48.89      2.44 o
  -3   7   9        4.17        4.23      1.40 o
  -2   7   9        5.87        3.02      1.37 o
  -1   7   9        3.95        1.81      1.64 o
   0   7   9       41.47       37.80      3.22 o
   1   7   9        6.00        3.54      2.08 o
   2   7   9       13.15       13.20      3.54 o
   3   7   9       12.19        9.98      2.91 o
   4   7   9        8.18       10.78      2.86 o
   5   7   9       13.80       15.51      3.87 o
   6   7   9       35.88       44.19      6.46 o
   7   7   9       23.44       32.37      4.31 o
   8   7   9        0.34       -1.39      3.87 o
   9   7   9        1.52        5.00      4.44 o
  10   7   9        0.62        8.53      4.92 o
  11   7   9        0.29       -2.50      4.38 o
 -15   8   9        0.25       -0.12      1.70 o
 -14   8   9        5.70        7.17      1.97 o
 -13   8   9        7.35        7.56      1.72 o
 -12   8   9       14.45       18.08      1.71 o
 -11   8   9       11.25        9.99      2.01 o
 -10   8   9        5.25        4.92      1.73 o
  -9   8   9      123.22      133.26      3.43 o
  -8   8   9        7.51        9.92      1.36 o
  -7   8   9        0.70        0.81      1.12 o
  -6   8   9        8.87        9.75      1.52 o
  -5   8   9        0.32        1.72      1.37 o
  -4   8   9        9.96       10.29      1.62 o
  -3   8   9        5.24        3.08      1.45 o
  -2   8   9       71.51       69.02      3.60 o
  -1   8   9       27.10       27.15      2.62 o
   0   8   9       12.76       10.22      2.17 o
   1   8   9       16.39       13.25      2.78 o
   2   8   9        2.45        3.05      2.39 o
   3   8   9       29.11       22.85      3.41 o
   4   8   9       30.81       29.11      5.10 o
   5   8   9       63.20       53.97      6.68 o
   6   8   9        4.54        2.70      3.78 o
   7   8   9       15.16       12.63      4.98 o
   8   8   9       11.97       14.62      5.40 o
   9   8   9        0.04        2.87      4.52 o
  10   8   9        0.01        0.03      4.38 o
 -14   9   9        0.11       -0.12      1.86 o
 -13   9   9        0.01        0.24      1.87 o
 -12   9   9        3.83        3.35      1.58 o
 -11   9   9        0.01       -1.22      1.22 o
 -10   9   9        6.03        5.91      1.44 o
  -9   9   9        1.29        0.76      1.23 o
  -8   9   9        1.78        1.42      1.25 o
  -7   9   9       28.89       34.60      2.00 o
  -6   9   9       22.87       25.49      2.04 o
  -5   9   9        3.74        2.72      1.46 o
  -4   9   9        0.14       -0.35      1.37 o
  -3   9   9        0.01        3.03      1.86 o
  -2   9   9        2.53        2.99      1.83 o
  -1   9   9        0.00        1.10      1.81 o
   0   9   9        0.05       -0.15      1.84 o
   1   9   9        1.01       -0.95      3.91 o
   2   9   9        3.38        1.78      2.43 o
   3   9   9        0.00       -2.29      2.29 o
   4   9   9       13.52        6.82      3.92 o
   5   9   9        0.25        0.23      3.61 o
   6   9   9        0.32       -0.51      3.73 o
  10   9   9        4.68        7.08      5.60 o
 -13  10   9       34.46       33.42      3.10 o
 -12  10   9        1.09       -0.36      1.71 o
 -11  10   9        5.27        8.18      1.92 o
 -10  10   9       17.44       20.15      1.93 o
  -9  10   9       72.21       78.37      3.03 o
  -8  10   9        0.58       -0.03      1.33 o
  -7  10   9        3.45        3.55      2.15 o
  -6  10   9        0.97        0.43      1.39 o
  -5  10   9        1.07        1.41      1.79 o
  -4  10   9        3.92        5.48      1.94 o
  -3  10   9        3.57        7.19      2.16 o
  -2  10   9        1.12        4.87      2.28 o
  -1  10   9        1.50        3.22      2.38 o
   0  10   9        6.41        5.86      2.38 o
   1  10   9        5.73        1.13      2.65 o
   2  10   9       10.51       13.89      3.12 o
   3  10   9        0.06       -1.82      3.44 o
   4  10   9       21.39       24.68      5.52 o
   5  10   9        0.45        6.46      4.58 o
   6  10   9        0.35        1.68      4.44 o
 -12  11   9        1.05        2.82      1.86 o
 -11  11   9        6.30        4.80      1.93 o
 -10  11   9        3.21        5.36      1.86 o
  -9  11   9        0.63       -0.78      2.79 o
  -8  11   9       10.92       11.82      2.09 o
  -7  11   9        3.28        1.68      1.58 o
  -6  11   9        0.70        1.29      1.64 o
  -5  11   9        5.41        5.38      2.24 o
  -4  11   9        1.00        2.29      1.95 o
  -3  11   9       37.56       36.83      4.63 o
  -2  11   9        0.42        0.99      2.42 o
  -1  11   9        6.71       10.10      2.53 o
   0  11   9       71.72       68.93      4.39 o
   1  11   9        7.76        7.00      2.99 o
   2  11   9        2.21        2.13      3.75 o
   3  11   9        5.29        4.04      4.01 o
   4  11   9       13.73       11.37      4.69 o
   5  11   9       14.39       12.43      4.98 o
 -11  12   9       19.04       19.51      2.56 o
 -10  12   9        4.78        0.32      1.93 o
  -9  12   9        3.93        5.06      2.17 o
  -8  12   9       47.79       52.46      3.80 o
  -7  12   9       18.80       19.91      2.31 o
  -6  12   9        0.41        1.48      1.73 o
  -5  12   9        5.60        7.90      2.00 o
  -4  12   9       10.39        8.55      2.53 o
  -3  12   9       11.94        9.81      2.58 o
  -2  12   9        4.45        4.06      2.56 o
  -1  12   9        5.54        8.63      2.72 o
   0  12   9      171.79      178.03      8.49 o
   1  12   9       20.42       23.87      4.39 o
   2  12   9        8.82       14.50      4.75 o
   3  12   9        9.35        9.04      4.58 o
   4  12   9       32.92       36.40      6.60 o
   5  12   9        0.71        7.79      4.78 o
 -10  13   9        0.54        2.89      2.24 o
  -9  13   9        0.45        1.07      2.16 o
  -8  13   9        1.21       -0.49      2.23 o
  -7  13   9        1.36       -0.83      1.85 o
  -6  13   9        1.66        4.97      2.08 o
  -5  13   9       72.45       80.76      5.17 o
  -4  13   9       10.36        8.32      2.59 o
  -3  13   9        6.79        6.06      3.02 o
  -2  13   9        0.00        2.59      2.77 o
  -1  13   9       27.44       30.65      8.09 o
   0  13   9       15.98       17.84      3.96 o
   1  13   9        1.87        8.04      3.77 o
   2  13   9        0.45       -1.61      4.35 o
   3  13   9        0.55       -0.60      4.32 o
   4  13   9        0.15       -1.36      4.32 o
  -8  14   9        9.15        7.58      3.12 o
  -7  14   9       36.90       40.27      3.51 o
  -6  14   9        0.02        0.04      2.20 o
  -5  14   9        0.04       -0.24      2.34 o
  -4  14   9       10.78       14.59      3.06 o
  -3  14   9       12.46       18.62      4.20 o
  -2  14   9        1.54        3.27      3.14 o
  -1  14   9        0.19       -2.51      3.19 o
   0  14   9       34.29       23.42      4.57 o
   1  14   9        0.20       -3.31      3.31 o
   2  14   9       83.60       92.90      7.13 o
   3  14   9        5.68        7.48      5.29 o
  -6  15   9        0.07       -0.34      2.99 o
  -5  15   9        1.57        0.22      2.43 o
  -4  15   9       32.36       47.63      5.80 o
  -3  15   9       32.52       40.58      5.30 o
  -2  15   9        4.99        7.77      4.07 o
  -1  15   9       16.22       16.34      4.54 o
   0  15   9       11.45       12.78      4.20 o
   1  15   9       16.01       25.49      5.27 o
   2  15   9        0.85       -2.67      4.72 o
 -16   0  10       27.15       41.43      3.01 o
 -15   0  10       49.60       51.92      3.11 o
 -14   0  10        3.40        2.70      2.13 o
 -13   0  10        5.55        6.10      1.42 o
 -12   0  10       57.50       53.71      2.60 o
 -11   0  10       34.80       35.71      2.12 o
 -10   0  10        0.30        1.18      1.07 o
  -9   0  10       29.96       27.47      3.31 o
  -8   0  10        6.70        3.65      1.22 o
  -7   0  10      165.98      169.96     10.44 o
  -6   0  10       10.00        7.96      1.63 o
  -5   0  10        0.07       -1.35      1.35 o
  -4   0  10      243.55      236.62      7.20 o
  -3   0  10       73.05       75.40      4.03 o
  -2   0  10      290.88      285.94      9.33 o
  -1   0  10      182.27      175.94      9.10 o
   0   0  10       45.98       42.29      4.81 o
   1   0  10      373.89      348.26     15.01 o
   2   0  10       42.42       40.55      5.06 o
   3   0  10      127.27      111.39      8.16 o
   4   0  10        6.37       13.54      4.09 o
   5   0  10       10.43       17.03      4.52 o
   6   0  10        1.77       -1.65      3.38 o
   7   0  10        4.00       10.07      4.41 o
 -16   1  10        3.48        7.18      1.72 o
 -15   1  10        3.37        5.15      1.23 o
 -14   1  10        5.13        6.17      1.29 o
 -13   1  10        0.27       -0.11      1.47 o
 -12   1  10       17.08       17.45      1.99 o
 -11   1  10        3.14        2.34      1.42 o
 -10   1  10        0.13       -0.09      1.24 o
  -9   1  10        3.22        2.67      1.30 o
  -8   1  10        5.75        4.60      0.86 o
  -7   1  10       32.84       35.96      1.61 o
  -6   1  10       21.87       22.66      1.45 o
  -5   1  10        0.05        0.31      1.00 o
  -4   1  10        7.19        7.23      1.28 o
  -3   1  10        0.84        1.16      1.15 o
  -2   1  10      150.15      151.20      5.87 o
  -1   1  10       21.88       17.95      2.14 o
   0   1  10       13.68       15.17      2.52 o
   1   1  10       34.29       33.48      3.28 o
   2   1  10       78.39       85.15      9.64 o
   3   1  10        0.52       -0.16      2.40 o
   4   1  10       36.72       41.76      3.97 o
   5   1  10        3.62        5.35      3.24 o
   6   1  10        1.06        1.65      2.40 o
   7   1  10        1.42        0.40      3.03 o
 -16   2  10       24.65       26.15      1.94 o
 -15   2  10        9.92        9.53      3.33 o
 -14   2  10       42.65       50.88      4.86 o
 -13   2  10        3.66        5.45      1.92 o
 -12   2  10        4.21        5.50      1.77 o
 -11   2  10        0.91        0.95      1.47 o
 -10   2  10        2.00        1.42      1.41 o
  -9   2  10        1.98        3.58      1.51 o
  -8   2  10        5.50        3.87      1.31 o
  -7   2  10        0.83        0.70      0.78 o
  -6   2  10        6.55        5.48      1.24 o
  -5   2  10       21.95       20.18      1.51 o
  -4   2  10       34.36       33.80      1.88 o
  -3   2  10       25.09       20.78      1.72 o
  -2   2  10        0.90       -0.94      1.33 o
  -1   2  10       21.21       25.17      2.31 o
   0   2  10        2.30        2.39      2.05 o
   1   2  10       59.67       49.95      3.79 o
   2   2  10       14.86       14.95      2.82 o
   3   2  10      126.42      133.20      6.38 o
   4   2  10        5.66        8.38      2.73 o
   5   2  10        9.25        7.48      4.21 o
   6   2  10        7.40        6.63      2.86 o
   7   2  10        0.43       -2.64      3.53 o
 -15   3  10        0.13       -2.53      2.53 o
 -14   3  10        3.70        4.18      2.87 o
 -13   3  10        0.29        0.26      2.36 o
 -12   3  10       14.19       11.10      2.22 o
 -11   3  10        4.68        3.01      1.78 o
 -10   3  10       25.32       27.82      2.53 o
  -9   3  10        2.65        4.33      1.38 o
  -8   3  10        0.05       -0.33      1.31 o
  -7   3  10       44.88       43.29      1.60 o
  -6   3  10        4.13        4.83      0.98 o
  -5   3  10       35.06       36.98      1.90 o
  -4   3  10        0.11       -0.37      1.03 o
  -3   3  10       29.50       22.61      2.27 o
  -2   3  10      108.02       95.09      3.76 o
  -1   3  10       39.04       40.23      2.70 o
   0   3  10       70.67       74.33      4.37 o
   1   3  10        1.37        0.56      2.15 o
   2   3  10       31.58       31.98      4.68 o
   3   3  10        2.23        2.15      3.48 o
   4   3  10       42.49       41.67      9.75 o
   5   3  10        5.20        5.82      2.74 o
   6   3  10       10.90       13.08      3.19 o
   7   3  10        5.38       12.06      4.92 o
 -15   4  10        0.19        2.36      3.01 o
 -14   4  10       78.50       92.73      6.74 o
 -13   4  10        4.41        4.29      2.90 o
 -12   4  10       16.88       14.08      3.38 o
 -11   4  10       16.73       14.02      3.27 o
 -10   4  10       13.03       13.78      1.85 o
  -9   4  10        9.40        6.92      1.78 o
  -8   4  10       16.06       17.34      1.92 o
  -7   4  10       31.47       33.80      1.49 o
  -6   4  10       37.74       36.60      2.29 o
  -5   4  10       58.55       55.36      2.34 o
  -4   4  10       43.58       39.58      2.08 o
  -3   4  10        0.55        1.33      1.34 o
  -2   4  10       11.37       11.40      1.78 o
  -1   4  10        4.33        3.52      1.98 o
   0   4  10        6.89        1.59      1.98 o
   1   4  10        0.20       -0.58      2.46 o
   2   4  10       18.29       17.28      2.92 o
   3   4  10      105.41       99.46      5.70 o
   4   4  10        7.85       10.54      2.95 o
   5   4  10        5.43        3.88      2.48 o
   6   4  10        0.75        6.99      3.00 o
   7   4  10       21.79       30.65      6.03 o
 -15   5  10        3.70        5.97      2.93 o
 -14   5  10        0.10        1.02      2.76 o
 -13   5  10        0.53       -2.56      2.56 o
 -12   5  10       10.79       13.85      3.50 o
 -11   5  10       44.86       46.32      4.18 o
 -10   5  10        9.06        9.50      3.17 o
  -9   5  10        0.36        4.10      1.94 o
  -8   5  10        4.39        1.06      1.74 o
  -7   5  10        7.33        7.15      1.12 o
  -6   5  10        0.05       -0.53      0.96 o
  -5   5  10       25.78       21.89      1.66 o
  -4   5  10        4.63        4.18      1.32 o
  -3   5  10       10.33        6.62      1.45 o
  -2   5  10        0.87        2.77      1.90 o
  -1   5  10        1.28       -0.10      1.83 o
   0   5  10       95.45       93.47      6.57 o
   1   5  10      137.66      141.51      6.38 o
   2   5  10       36.39       39.10      3.83 o
   3   5  10        6.56        6.51      4.08 o
   4   5  10        0.21        0.42      2.56 o
   5   5  10        0.01        0.72      2.47 o
   6   5  10       15.98       11.94      4.75 o
   7   5  10       37.64       43.51      6.74 o
 -14   6  10        0.21       -0.11      2.84 o
 -13   6  10        9.54        7.51      3.50 o
 -12   6  10        2.47        1.39      2.19 o
 -11   6  10        3.84        1.78      2.19 o
 -10   6  10        5.50        2.53      2.17 o
  -9   6  10        2.22        2.64      2.09 o
  -8   6  10        2.54        1.89      1.01 o
  -7   6  10       34.66       38.66      1.71 o
  -6   6  10       21.47       18.58      1.43 o
  -5   6  10       23.26       24.03      1.87 o
  -4   6  10       24.55       23.47      1.87 o
  -3   6  10       23.31       20.93      2.67 o
  -2   6  10       30.35       28.25      2.91 o
  -1   6  10       11.00       10.57      2.43 o
   0   6  10        0.01       -0.35      2.18 o
   1   6  10        0.03       -1.98      3.82 o
   2   6  10        9.02        6.76      3.60 o
   3   6  10       12.18        2.42      2.35 o
   4   6  10       11.71        9.67      3.07 o
   5   6  10        3.67        4.72      2.99 o
   6   6  10       14.62       16.89      5.23 o
   7   6  10        2.80        3.73      4.24 o
 -14   7  10        0.67       -0.63      2.67 o
 -13   7  10        1.15        2.14      2.43 o
 -12   7  10        2.65        1.88      2.40 o
 -11   7  10        3.02        4.15      4.18 o
 -10   7  10        0.70        2.03      3.91 o
  -9   7  10       17.12       18.01      1.51 o
  -8   7  10        0.64        0.32      1.13 o
  -7   7  10       31.61       29.00      2.29 o
  -6   7  10        2.25        3.70      1.33 o
  -5   7  10        0.96        1.24      1.32 o
  -4   7  10       21.85       21.63      1.74 o
  -3   7  10        0.00       -1.15      1.22 o
  -2   7  10       64.45       69.00      3.63 o
  -1   7  10        4.49        9.86      2.42 o
   0   7  10       58.09       67.28      4.50 o
   1   7  10       15.12       14.50      2.92 o
   2   7  10        3.06        3.25      2.55 o
   3   7  10       16.46       20.45      3.45 o
   4   7  10        6.95       10.14      3.14 o
   5   7  10        4.71        6.14      4.12 o
   6   7  10        0.24       -2.73      3.73 o
 -13   8  10        1.39        3.44      2.41 o
 -12   8  10        3.09        4.04      1.50 o
 -11   8  10        1.55        2.88      1.18 o
 -10   8  10        5.99        5.50      1.28 o
  -9   8  10       27.37       27.48      1.93 o
  -8   8  10       51.31       59.68      3.11 o
  -7   8  10       33.99       31.32      2.13 o
  -6   8  10       13.67       14.17      1.80 o
  -5   8  10        2.03        1.05      1.33 o
  -4   8  10        0.11       -0.40      3.10 o
  -3   8  10        8.86        5.23      1.82 o
  -2   8  10       24.62       25.34      2.66 o
  -1   8  10        3.91        6.18      2.06 o
   0   8  10        0.00        2.40      2.26 o
   1   8  10        5.38        0.35      2.16 o
   2   8  10        0.44       -2.15      2.15 o
   3   8  10        2.42        0.72      2.47 o
   4   8  10        2.94        1.65      3.50 o
   5   8  10        1.99        0.23      3.64 o
   6   8  10        4.58       14.22      5.26 o
 -13   9  10        5.10        7.48      1.80 o
 -12   9  10        4.49        3.00      1.37 o
 -11   9  10        5.95        7.41      1.57 o
 -10   9  10       15.57       13.69      1.71 o
  -9   9  10       22.75       23.00      2.85 o
  -8   9  10        0.26        1.42      1.51 o
  -7   9  10       12.23       13.33      1.89 o
  -6   9  10       17.04       20.09      2.06 o
  -5   9  10        0.01       -1.16      1.48 o
  -4   9  10        2.07       -0.54      1.59 o
  -3   9  10        9.33        7.55      3.30 o
  -2   9  10        9.55        5.61      2.12 o
  -1   9  10       30.68       40.18      6.18 o
   0   9  10        1.93        1.08      2.29 o
   1   9  10        0.66       -1.63      2.27 o
   2   9  10        5.27        7.07      2.90 o
   3   9  10       14.28       15.50      4.83 o
   4   9  10       23.63       13.73      4.72 o
   5   9  10        2.89        7.22      4.35 o
   6   9  10       25.77       25.62      6.17 o
 -12  10  10        3.15        1.55      1.56 o
 -11  10  10        2.46        2.36      1.55 o
 -10  10  10       16.77       15.90      1.98 o
  -9  10  10        1.96        0.19      1.62 o
  -8  10  10        8.06       14.04      2.99 o
  -7  10  10       18.48       17.79      2.54 o
  -6  10  10       46.44       52.81      4.04 o
  -5  10  10       14.44       15.67      2.47 o
  -4  10  10        2.61        1.30      1.91 o
  -3  10  10        5.90        5.07      2.24 o
  -2  10  10       15.43       13.09      3.34 o
  -1  10  10       41.55       52.98      3.91 o
   0  10  10        0.56       -1.44      3.26 o
   1  10  10        0.13        5.09      2.84 o
   2  10  10       15.25       15.90      4.81 o
   3  10  10        0.25        1.00      3.64 o
   4  10  10        0.83        3.27      4.09 o
   5  10  10        0.00       -0.23      4.32 o
 -11  11  10       39.05       45.00      5.60 o
 -10  11  10        0.46       -0.40      2.47 o
  -9  11  10        7.05       11.87      2.47 o
  -8  11  10        9.06       17.25      2.59 o
  -7  11  10        3.80        4.17      2.23 o
  -6  11  10        0.00        5.50      2.22 o
  -5  11  10       21.65       20.51      2.81 o
  -4  11  10        0.43       -1.86      1.90 o
  -3  11  10        1.72        1.89      2.16 o
  -2  11  10        0.28       -0.85      2.05 o
  -1  11  10        0.08        1.32      2.23 o
   0  11  10        9.51       12.13      2.91 o
   1  11  10        1.77        5.86      4.09 o
   2  11  10        7.36        2.13      3.90 o
   3  11  10        4.29        5.49      4.15 o
   4  11  10        0.87       -3.04      3.78 o
   5  11  10        1.04        9.18      4.78 o
  -9  12  10        2.38        4.05      2.16 o
  -8  12  10        9.46       12.68      2.68 o
  -7  12  10       12.62       19.81      2.89 o
  -6  12  10        6.88       11.85      2.75 o
  -5  12  10       16.11       18.47      4.41 o
  -4  12  10       17.23       22.52      3.15 o
  -3  12  10       22.23       23.73      3.35 o
  -2  12  10        9.75       13.37      2.92 o
  -1  12  10        6.79        9.38      3.37 o
   0  12  10        0.50       -1.68      2.91 o
   1  12  10        0.00        1.82      4.01 o
   2  12  10        2.14        1.39      4.18 o
   3  12  10        0.15       -2.90      3.84 o
   4  12  10        3.88        2.64      4.21 o
  -7  13  10        0.82        2.69      2.38 o
  -6  13  10        6.58        8.14      2.74 o
  -5  13  10       24.26       33.57      3.99 o
  -4  13  10        6.99        4.24      3.13 o
  -3  13  10        4.28        6.42      3.97 o
  -2  13  10       14.38       19.46      4.25 o
  -1  13  10       24.96       24.81      4.49 o
   0  13  10       46.14       49.83      7.88 o
   1  13  10        2.79        9.70      4.75 o
   2  13  10       10.62        5.63      4.75 o
   3  13  10       26.62       35.60      7.17 o
  -4  14  10        0.14        7.48      3.09 o
  -3  14  10        9.44       10.14      3.52 o
  -2  14  10       23.84       27.03      4.54 o
  -1  14  10       17.42       27.80      4.81 o
   0  14  10        0.02        0.94      4.18 o
 -14   1  11        7.03       10.17      1.80 o
 -13   1  11        3.03        3.86      1.57 o
 -12   1  11       24.52       26.52      4.05 o
 -11   1  11        8.03        9.26      2.57 o
 -10   1  11       31.91       31.32      2.32 o
  -9   1  11       19.51       21.77      2.10 o
  -8   1  11        0.98        0.09      0.92 o
  -7   1  11       83.67       88.76      2.68 o
  -6   1  11       39.01       34.83      1.86 o
  -5   1  11        1.11        1.20      1.12 o
  -4   1  11        3.20        2.48      1.31 o
  -3   1  11        9.48        6.54      1.63 o
  -2   1  11        7.56        8.00      2.08 o
  -1   1  11        0.01        0.41      1.69 o
   0   1  11       37.56       34.37      3.33 o
   1   1  11      101.71       99.81      5.53 o
   2   1  11       52.00       49.41     10.09 o
   3   1  11       21.26       25.14      3.82 o
   4   1  11       25.60       26.51      4.61 o
   5   1  11       58.74       57.35      5.10 o
   6   1  11       56.43       57.91      5.33 o
 -14   2  11       11.59       11.39      2.17 o
 -13   2  11       14.12       12.89      4.92 o
 -12   2  11       31.73       38.80      4.99 o
 -11   2  11        9.33       12.71      2.70 o
 -10   2  11       35.38       33.67      5.39 o
  -9   2  11       81.61       95.83      4.27 o
  -8   2  11        1.32        2.83      1.72 o
  -7   2  11       45.81       42.86      1.94 o
  -6   2  11        0.06       -1.03      1.03 o
  -5   2  11       72.30       73.23      3.29 o
  -4   2  11        0.00       -0.67      1.27 o
  -3   2  11        3.58        3.19      1.48 o
  -2   2  11        0.06       -1.49      1.49 o
  -1   2  11        9.45        7.71      2.20 o
   0   2  11       73.43       66.31      4.33 o
   1   2  11        0.80        1.58      2.46 o
   2   2  11       37.77       45.01      4.05 o
   3   2  11        5.85        5.96      2.72 o
   4   2  11       24.14       30.82      3.93 o
   5   2  11        0.03        0.50      2.69 o
   6   2  11        3.07        7.79      3.36 o
 -14   3  11       23.94       28.61      4.18 o
 -13   3  11        0.01        1.99      2.67 o
 -12   3  11       51.23       54.71      4.86 o
 -11   3  11        2.16        1.44      1.80 o
 -10   3  11        0.44        1.92      1.85 o
  -9   3  11       33.64       37.74      3.04 o
  -8   3  11        2.98        3.01      1.82 o
  -7   3  11       27.66       29.16      1.70 o
  -6   3  11        6.73        7.80      1.46 o
  -5   3  11       29.24       29.44      2.14 o
  -4   3  11        2.01        2.00      1.38 o
  -3   3  11        0.03       -0.07      1.38 o
  -2   3  11        1.60        0.70      2.30 o
  -1   3  11        7.56       10.75      2.35 o
   0   3  11        0.70       -1.15      1.79 o
   1   3  11        0.54        2.70      2.12 o
   2   3  11        0.33       -1.86      1.86 o
   3   3  11       43.78       36.89      6.26 o
   4   3  11       82.18       80.20      5.59 o
   5   3  11       10.00        7.50      4.18 o
   6   3  11        0.05       -3.10      3.95 o
 -14   4  11       16.93       14.90      3.38 o
 -13   4  11        0.46        3.73      2.90 o
 -12   4  11        9.43       13.11      3.36 o
 -11   4  11        9.89        9.95      3.10 o
 -10   4  11        4.67        6.77      2.90 o
  -9   4  11       15.17       18.60      3.47 o
  -8   4  11        7.34        8.61      2.19 o
  -7   4  11        1.70        1.34      1.02 o
  -6   4  11        0.56        0.14      1.20 o
  -5   4  11        0.22        1.19      2.04 o
  -4   4  11       16.73       17.82      1.94 o
  -3   4  11       12.82       10.04      2.33 o
  -2   4  11        2.42        4.17      1.93 o
  -1   4  11        0.15       -2.50      2.50 o
   0   4  11        0.00       -0.62      2.02 o
   1   4  11       18.20       15.01      4.68 o
   2   4  11       61.49       66.51      4.92 o
   3   4  11        1.97       -2.18      2.40 o
   4   4  11        0.54       -2.32      2.32 o
   5   4  11        0.44        0.63      2.71 o
   6   4  11        2.11        2.53      4.09 o
 -13   5  11        7.43       10.09      3.30 o
 -12   5  11        1.72       -1.54      2.70 o
 -11   5  11        0.11       -1.28      2.62 o
 -10   5  11        1.87        1.91      2.64 o
  -9   5  11        7.26        2.78      2.03 o
  -8   5  11        3.17        1.31      1.94 o
  -7   5  11        3.57        2.51      1.11 o
  -6   5  11        7.91        7.39      1.40 o
  -5   5  11        3.35        2.76      1.31 o
  -4   5  11        5.02        2.92      1.64 o
  -3   5  11       50.65       44.75      3.42 o
  -2   5  11       17.08       21.77      2.77 o
  -1   5  11       39.31       47.01      3.79 o
   0   5  11        0.55        0.37      2.09 o
   1   5  11       10.65       10.24      3.73 o
   2   5  11        8.61       12.65      7.41 o
   3   5  11        2.60        2.90      2.64 o
   4   5  11        4.88        4.06      2.89 o
   5   5  11        5.58        8.65      3.33 o
   6   5  11        0.19       -0.94      3.87 o
 -13   6  11        0.14        3.75      2.36 o
 -12   6  11       25.76       19.08      3.70 o
 -11   6  11       17.30       23.86      4.38 o
 -10   6  11        1.23       -0.38      2.09 o
  -9   6  11        0.05       -1.64      1.87 o
  -8   6  11        0.03       -0.07      1.19 o
  -7   6  11        0.10        0.60      1.17 o
  -6   6  11        8.62        6.35      1.46 o
  -5   6  11       44.34       45.09      2.42 o
  -4   6  11        0.71       -1.28      1.28 o
  -3   6  11       19.76       18.08      2.77 o
  -2   6  11       38.23       33.92      3.39 o
  -1   6  11        0.32       -0.59      1.96 o
   0   6  11        1.00        0.12      2.14 o
   1   6  11       10.47        5.81      3.98 o
   2   6  11        9.45        0.51      3.71 o
   3   6  11        4.52        1.83      2.77 o
   4   6  11        3.08        3.27      5.36 o
   5   6  11        0.21        0.48      3.92 o
   6   6  11        0.50        4.09      4.78 o
 -12   7  11        0.39       -0.94      2.67 o
 -11   7  11        2.23        3.17      2.44 o
 -10   7  11        0.94        0.26      4.39 o
  -9   7  11        1.45        2.88      2.96 o
  -8   7  11        1.24       -0.16      1.13 o
  -7   7  11        2.42        2.47      1.27 o
  -6   7  11        0.35       -0.87      1.27 o
  -5   7  11        4.27        6.41      1.64 o
  -4   7  11        7.33        9.41      2.10 o
  -3   7  11       54.85       63.06      4.33 o
  -2   7  11       67.64       77.04     10.64 o
  -1   7  11        0.75        6.27      4.59 o
   0   7  11        5.43        3.88      2.55 o
   1   7  11        2.52        0.29      2.47 o
   2   7  11        0.35        1.04      2.61 o
   3   7  11        7.28        1.83      2.69 o
   4   7  11       15.66       16.95      4.98 o
   5   7  11       12.73       16.58      5.52 o
   6   7  11        0.95       -1.82      4.07 o
 -12   8  11        0.24       -0.77      2.67 o
 -11   8  11        0.01        0.02      2.20 o
 -10   8  11        0.57        0.83      2.53 o
  -9   8  11        3.15        2.78      1.31 o
  -8   8  11        0.47       -0.19      1.29 o
  -7   8  11        6.48        4.58      1.31 o
  -6   8  11        0.22        0.81      1.28 o
  -5   8  11        7.96        8.92      2.33 o
  -4   8  11       39.69       45.23      3.90 o
  -3   8  11        0.29        2.82      2.52 o
  -2   8  11        0.95        5.51      2.47 o
  -1   8  11       20.25       22.54      3.46 o
   0   8  11       12.25       16.19      3.31 o
   1   8  11       43.87       47.18      4.70 o
   2   8  11        4.12        0.03      2.63 o
   3   8  11       12.78       13.11      4.64 o
   4   8  11        4.20        3.30      3.90 o
   5   8  11        0.96       -0.03      3.81 o
   6   8  11        0.25       -1.71      4.09 o
 -11   9  11        3.75        9.50      3.70 o
 -10   9  11        0.88        0.61      1.30 o
  -9   9  11        8.83        8.79      1.64 o
  -8   9  11        9.75        9.55      1.95 o
  -7   9  11       16.93       19.21      2.47 o
  -6   9  11       36.90       43.57      3.19 o
  -5   9  11        3.68        4.62      2.87 o
  -4   9  11        3.42        1.74      1.96 o
  -3   9  11        8.18        5.40      2.19 o
  -2   9  11       12.19       10.09      2.49 o
  -1   9  11        0.20       -0.15      6.94 o
   0   9  11       27.77       27.23      5.29 o
   1   9  11        0.52        2.27      2.73 o
   2   9  11        2.80        2.79      3.87 o
   3   9  11        0.21       -2.64      3.47 o
   4   9  11        3.59       -0.37      3.84 o
   5   9  11        6.67        5.89      4.49 o
  -9  10  11        9.54        9.09      2.58 o
  -8  10  11        0.00       -1.86      1.86 o
  -7  10  11        4.22        5.71      2.16 o
  -6  10  11        1.08        3.34      2.16 o
  -5  10  11        0.04        0.84      2.00 o
  -4  10  11        2.19       -1.85      1.95 o
  -3  10  11       18.83       17.57      2.96 o
  -2  10  11       10.18       11.50      2.69 o
  -1  10  11        0.99        0.76      2.57 o
   0  10  11       15.72       11.80      3.41 o
   1  10  11       52.91       80.76      7.88 o
   2  10  11       16.70       10.46      4.92 o
   3  10  11        1.23        5.94      4.46 o
   4  10  11        0.12        0.31      4.61 o
  -8  11  11       17.75       21.83      2.86 o
  -7  11  11        0.60        1.62      2.33 o
  -6  11  11       61.43       82.58      4.59 o
  -5  11  11        0.15        0.15      2.52 o
  -4  11  11        1.47        1.05      2.23 o
  -3  11  11        0.57       -2.36      2.36 o
  -2  11  11        2.68        6.04      2.66 o
  -1  11  11       27.79       30.58      4.34 o
   0  11  11        0.92        2.79      3.70 o
   1  11  11        0.03       -0.57      3.87 o
   2  11  11        1.71       -3.70      3.70 o
   3  11  11        0.00        3.47      4.35 o
  -6  12  11       10.26       11.06      3.70 o
  -5  12  11        1.31        1.23      2.30 o
  -4  12  11       17.83       17.95      2.95 o
  -3  12  11        0.30        2.54      3.34 o
  -2  12  11        5.94        5.02      4.88 o
  -1  12  11        3.30        4.50      3.17 o
   0  12  11       10.12       14.16      4.72 o
   1  12  11        3.73        3.50      3.73 o
  -9   0  12       58.40       68.14      4.18 o
  -8   0  12        0.78       -0.57      1.52 o
  -7   0  12        4.53        5.88      1.90 o
  -6   0  12        8.41        7.63      2.03 o
  -5   0  12       36.53       30.09      3.78 o
  -4   0  12        0.01        0.94      2.45 o
  -3   0  12        1.71        4.18      2.70 o
  -2   0  12       23.55       35.69      4.64 o
  -1   0  12       85.27      100.27      7.48 o
   0   0  12       14.74       23.74      4.52 o
   1   0  12       15.66       18.94      4.52 o
   2   0  12       84.61      101.32      8.76 o
   3   0  12       32.07       42.77      6.37 o
   4   0  12        9.87        8.67      4.64 o
   5   0  12       33.14       30.43      6.40 o
   6   0  12        1.54       -2.90      4.29 o
 -11   1  12        5.06        4.89      2.25 o
 -10   1  12       11.82       16.24      2.89 o
  -9   1  12        3.09        4.49      2.40 o
  -8   1  12        2.38        1.73      1.10 o
  -7   1  12       24.05       29.87      1.83 o
  -6   1  12        8.31        5.30      1.71 o
  -5   1  12        0.53        0.00      1.34 o
  -4   1  12        0.21        0.67      1.72 o
  -3   1  12        2.37        3.15      1.93 o
  -2   1  12        0.40       -0.48      1.81 o
  -1   1  12        2.50        1.38      2.18 o
   0   1  12        0.34        0.42      2.23 o
   1   1  12        0.10       -0.91      2.11 o
   2   1  12        0.00        2.98      2.53 o
   3   1  12        4.21       -0.02      4.38 o
   4   1  12        0.19        5.09      3.07 o
   5   1  12        4.62       10.13      3.67 o
   6   1  12       30.67       32.47      6.54 o
 -12   2  12        3.98        4.81      1.80 o
 -11   2  12        4.91        2.65      1.76 o
 -10   2  12        1.97        1.98      1.78 o
  -9   2  12        6.76        6.56      2.09 o
  -8   2  12        1.34        0.66      1.04 o
  -7   2  12        0.70        1.11      1.29 o
  -6   2  12        1.49       -0.38      1.27 o
  -5   2  12       25.26       26.57      2.96 o
  -4   2  12        3.04        2.80      1.82 o
  -3   2  12        0.24        3.34      2.13 o
  -2   2  12        0.26        3.36      2.03 o
  -1   2  12        9.06        7.32      3.64 o
   0   2  12        5.48        6.01      2.43 o
   1   2  12       15.18       14.75      5.46 o
   2   2  12        0.09       -0.72      2.49 o
   3   2  12       38.20       41.42      7.81 o
   4   2  12        8.39        6.12      3.26 o
   5   2  12       54.31       49.60      8.20 o
   6   2  12        4.13        6.54      5.03 o
 -12   3  12       11.38       10.89      3.30 o
 -11   3  12       18.53       15.55      3.61 o
 -10   3  12        0.30       -2.42      2.42 o
  -9   3  12       16.49       14.99      3.13 o
  -8   3  12       22.86       26.84      3.78 o
  -7   3  12       56.50       61.88      2.71 o
  -6   3  12        0.00       -0.31      1.34 o
  -5   3  12       34.23       42.23      2.63 o
  -4   3  12       10.50       14.83      2.36 o
  -3   3  12        2.60        2.07      1.96 o
  -2   3  12        0.70        2.31      2.09 o
  -1   3  12        2.20        1.93      3.33 o
   0   3  12        5.24        4.20      4.49 o
   1   3  12        5.04        6.56      2.66 o
   2   3  12        0.44       -0.71      2.38 o
   3   3  12        7.83        7.93      3.17 o
   4   3  12       20.16       30.85      8.90 o
   5   3  12        7.46       11.56      3.74 o
   6   3  12        8.93        9.78      5.40 o
 -12   4  12       26.74       26.05      4.24 o
 -11   4  12        1.80       -0.88      2.45 o
 -10   4  12        2.50        1.93      2.79 o
  -9   4  12        0.36        3.64      2.73 o
  -8   4  12        1.67        2.93      2.79 o
  -7   4  12        0.07       -0.69      1.21 o
  -6   4  12        0.50       -0.27      1.37 o
  -5   4  12        0.82        1.85      1.52 o
  -4   4  12        0.41       -0.57      1.70 o
  -3   4  12        6.96        2.73      2.09 o
  -2   4  12        3.05        4.78      2.16 o
  -1   4  12       24.71       28.59      3.36 o
   0   4  12       23.63       30.42      3.66 o
   1   4  12        0.46       -1.60      2.23 o
   2   4  12       12.42       11.60      3.15 o
   3   4  12        4.21       10.51      4.29 o
   4   4  12        1.24        2.57      3.09 o
   5   4  12       22.02       24.97      6.09 o
   6   4  12        3.20        9.81      5.26 o
 -11   5  12        0.04        0.88      2.79 o
 -10   5  12        6.41        5.72      3.16 o
  -9   5  12       12.37       14.10      3.75 o
  -8   5  12        5.20        3.73      2.99 o
  -7   5  12       14.78       14.52      1.68 o
  -6   5  12        4.93        6.32      1.63 o
  -5   5  12       15.22       18.01      2.13 o
  -4   5  12        2.71       -1.33      1.96 o
  -3   5  12       19.42       26.50      3.12 o
  -2   5  12        0.39        1.95      2.30 o
  -1   5  12        0.21       -0.94      2.37 o
   0   5  12        0.58        0.20      2.47 o
   1   5  12        3.88        2.97      2.53 o
   2   5  12        3.29       -0.03      2.73 o
   3   5  12        0.39        0.54      4.38 o
   4   5  12       20.66       24.03      4.25 o
   5   5  12        0.38       -4.07      4.07 o
   6   5  12        0.84       -1.31      4.21 o
 -11   6  12       15.87       20.64      3.78 o
 -10   6  12        0.13        3.53      2.62 o
  -9   6  12        0.70       -1.05      2.70 o
  -8   6  12        1.82        1.34      2.44 o
  -7   6  12        4.75        6.53      1.42 o
  -6   6  12        4.45        4.77      1.90 o
  -5   6  12        7.20       10.11      2.42 o
  -4   6  12        0.47        1.20      2.00 o
  -3   6  12       17.41       15.59      2.78 o
  -2   6  12        0.93        1.33      2.22 o
  -1   6  12       24.84       25.56      3.53 o
   0   6  12       17.88       20.15      3.43 o
   1   6  12        3.52        2.98      2.71 o
   2   6  12        0.27        1.33      2.69 o
   3   6  12        1.20        0.28      4.34 o
   4   6  12        1.15        7.08      4.29 o
   5   6  12        3.07        7.45      5.03 o
 -10   7  12        2.10        4.15      3.07 o
  -9   7  12       14.38       22.95      4.44 o
  -8   7  12        1.78       -0.81      1.18 o
  -7   7  12        2.31        1.47      1.47 o
  -6   7  12        0.00       -0.39      1.50 o
  -5   7  12        7.11        8.15      2.33 o
  -4   7  12        5.39        7.79      2.39 o
  -3   7  12       40.21       52.58      4.30 o
  -2   7  12       14.36       12.56      3.18 o
  -1   7  12        1.70        0.25      2.49 o
   0   7  12        0.79       -0.59      2.55 o
   1   7  12       11.26        6.26      3.00 o
   2   7  12        8.93       12.01      3.74 o
   3   7  12       15.08       13.65      5.06 o
   4   7  12        1.14       -2.33      3.87 o
  -9   8  12       16.08       20.13      4.49 o
  -8   8  12        0.04       -0.26      1.26 o
  -7   8  12        1.38        0.33      1.48 o
  -6   8  12        6.88        7.00      2.14 o
  -5   8  12        1.10        0.39      1.79 o
  -4   8  12        2.97        6.28      2.47 o
  -3   8  12        0.25       -0.87      2.22 o
  -2   8  12        0.54        2.84      2.87 o
  -1   8  12       12.28       13.25      3.32 o
   0   8  12       38.98       44.38      5.84 o
   1   8  12        1.29        3.07      2.88 o
   2   8  12        8.62        8.30      3.46 o
   3   8  12        0.73       -2.02      3.92 o
  -7   9  12        0.27        0.79      2.02 o
  -6   9  12        0.27       -1.50      1.94 o
  -5   9  12        0.07        2.69      1.96 o
  -4   9  12        2.78        4.67      2.87 o
  -3   9  12        6.45        2.82      3.17 o
  -2   9  12        3.89        5.69      2.66 o
  -1   9  12        0.83        3.58      2.68 o
   0   9  12       16.15       15.38      3.58 o
   1   9  12        5.92       11.18      3.44 o
   2   9  12        7.75       13.68      4.46 o
  -5  10  12        1.33       -0.93      2.91 o
  -4  10  12       29.22       30.37      3.12 o
  -3  10  12        2.40        3.64      6.80 o
  -2  10  12        2.14        1.48      2.51 o
  -1  10  12        6.21        8.20      2.72 o
 -10   1  13        2.53        4.27      2.05 o
  -9   1  13        0.07        1.79      1.53 o
  -8   1  13       13.54       16.64      1.88 o
  -7   1  13        5.20        5.75      1.56 o
  -6   1  13        0.95        0.84      1.83 o
  -5   1  13       16.69       21.11      2.62 o
  -4   1  13        3.28        1.69      1.99 o
  -3   1  13        1.49       -0.32      2.09 o
  -2   1  13        0.80        0.15      2.20 o
  -1   1  13        1.74        2.07      2.31 o
   0   1  13        1.83        1.43      2.44 o
   1   1  13       14.25       16.84      3.43 o
   2   1  13        1.53        0.38      2.59 o
   3   1  13        6.97       15.20      3.61 o
   4   1  13        2.95       -2.70      2.70 o
  -9   2  13        2.38        0.11      2.67 o
  -8   2  13        0.51        0.26      1.23 o
  -7   2  13       10.19       10.87      2.23 o
  -6   2  13       16.99       14.22      3.26 o
  -5   2  13       46.67       51.55      4.79 o
  -4   2  13       10.86       10.83      2.47 o
  -3   2  13       24.88       29.72      3.21 o
  -2   2  13       32.52       35.71      9.04 o
  -1   2  13        2.32        1.58      2.52 o
   0   2  13       12.03       19.99      3.33 o
   1   2  13       14.49       15.56      3.34 o
   2   2  13       18.33       21.83      3.73 o
   3   2  13        1.43        2.24      2.90 o
  -9   3  13        3.58        0.65      2.84 o
  -8   3  13        4.34        7.71      2.87 o
  -7   3  13        4.99        5.93      1.51 o
  -6   3  13        1.67        1.74      1.98 o
  -5   3  13        8.57       11.74      2.48 o
  -4   3  13        8.29        6.47      2.42 o
  -3   3  13        4.06        6.07      2.46 o
  -2   3  13        0.02       -0.44      2.46 o
  -1   3  13       29.94       32.23      3.79 o
   0   3  13       14.89       20.88      3.37 o
   1   3  13        0.01        0.59      2.56 o
   2   3  13        2.87        5.17      3.10 o
   3   3  13        0.08        2.03      3.01 o
  -8   4  13        0.06       -0.03      2.64 o
  -7   4  13        4.28        4.71      1.49 o
  -6   4  13        0.35        1.21      1.61 o
  -5   4  13       16.01       18.78      2.76 o
  -4   4  13        4.85        6.07      2.36 o
  -3   4  13        4.21        7.73      2.49 o
  -2   4  13        4.16        2.31      2.44 o
  -1   4  13        7.64        7.60      2.74 o
   0   4  13        1.91        5.20      2.66 o
   1   4  13        1.59        5.09      2.87 o
   2   4  13        0.90        2.40      2.82 o
   3   4  13        0.05       -1.56      2.53 o
  -8   5  13        4.65        5.57      2.79 o
  -7   5  13        2.00        4.16      1.51 o
  -6   5  13       21.20       26.27      3.53 o
  -5   5  13        2.09        6.87      3.16 o
  -4   5  13        0.27       -1.99      1.99 o
  -3   5  13        0.85       -0.90      2.18 o
  -2   5  13        2.89       -2.00      2.00 o
  -1   5  13       10.65        8.38      2.80 o
   0   5  13        3.48        3.98      3.06 o
   1   5  13       16.45       25.40      5.09 o
   2   5  13        8.65       15.11      3.62 o
  -7   6  13       35.39       45.30      5.46 o
  -6   6  13       20.71       29.22      4.76 o
  -5   6  13        0.46        0.57      2.13 o
  -4   6  13        2.81        6.98      2.43 o
  -3   6  13        0.12        2.21      2.01 o
  -2   6  13        0.16        0.12      2.62 o
  -1   6  13        5.27        8.00      2.72 o
   0   6  13        0.40       -1.55      2.10 o
   1   6  13       10.56       14.58      5.20 o
  -5   7  13        0.19       -2.53      2.53 o
  -4   7  13        0.03        3.93      2.23 o
  -3   7  13        0.38        1.73      2.07 o
  -2   7  13        1.70        2.26      2.29 o
  -1   7  13        1.18       -0.06      2.94 o
 
